# Supplementary material for: Mesenchymal Stem Cells Alleviate Renal Fibrosis and Inhibit Autophagy via Exosome Transfer of miRNA-122a
Source: Stem Cells Int. 2022 Jul 7;2022:1981798. doi: 10.1155/2022/1981798 (PMC9289760; doi:10.1155/2022/1981798)
Supplement: Supplementary 4 — Table S3: list of all miRNA identified from six sRNA libraries. [file 1981798.f4.txt]

#miRNA	GW4869-1	GW4869-2	GW4869-3	exo-1	exo-2	exo-3	geneLength
hsa-let-7a-2-3p	27	32	24	33	25	12	22
hsa-let-7a-3p	673	635	583	589	573	563	21
hsa-let-7a-5p	57478	56341	56754	46466	44820	47589	22
hsa-let-7b-3p	253	214	169	182	188	201	22
hsa-let-7b-5p	33620	33925	31892	28951	25385	27482	22
hsa-let-7c-3p	2	0	2	1	0	2	22
hsa-let-7c-5p	2153	1722	1508	1527	1341	1517	22
hsa-let-7d-3p	4701	4376	3369	3950	3087	3529	22
hsa-let-7d-5p	21699	20141	19330	16972	13933	15928	22
hsa-let-7e-3p	158	153	123	151	106	115	22
hsa-let-7e-5p	8055	8193	8111	7114	6188	6842	22
hsa-let-7f-1-3p	111	89	92	93	82	92	22
hsa-let-7f-2-3p	31	29	29	24	28	34	22
hsa-let-7f-5p	167141	174646	175886	140616	144756	147384	22
hsa-let-7g-3p	4	3	3	1	0	1	21
hsa-let-7g-5p	185242	201176	202462	168343	153219	168109	22
hsa-let-7i-3p	169	151	118	129	96	127	22
hsa-let-7i-5p	442621	492768	491352	403682	368765	411410	22
hsa-miR-1-3p	194	192	263	203	226	257	22
hsa-miR-100-3p	6	11	11	6	7	12	22
hsa-miR-100-5p	177900	175599	166448	158084	66151	143497	22
hsa-miR-101-3p	3786	3622	3028	3105	2675	3194	21
hsa-miR-101-5p	0	3	2	1	2	1	22
hsa-miR-103a-2-5p	1	4	1	3	1	5	23
hsa-miR-103a-3p	13803	14968	16201	12463	9167	12275	23
hsa-miR-106a-3p	6	6	4	3	6	5	22
hsa-miR-106a-5p	112	165	170	141	85	104	23
hsa-miR-106b-3p	10638	10554	10268	9320	6782	8367	22
hsa-miR-106b-5p	3353	3099	2614	2809	2463	2851	21
hsa-miR-107	1742	1720	1653	1538	1346	1425	23
hsa-miR-10a-3p	1979	2045	1924	1542	1283	1630	22
hsa-miR-10a-5p	123882	138745	129727	113882	77654	110085	23
hsa-miR-10b-3p	0	2	3	5	0	2	22
hsa-miR-10b-5p	408	488	462	376	261	428	23
hsa-miR-1178-3p	0	0	0	1	0	1	21
hsa-miR-1179	3	2	2	3	0	1	21
hsa-miR-1180-3p	3198	2879	2377	2413	1821	2374	22
hsa-miR-1180-5p	6	7	6	2	5	10	21
hsa-miR-1185-1-3p	3	2	1	2	0	1	22
hsa-miR-1185-2-3p	1	1	3	0	0	0	22
hsa-miR-1197	0	0	0	0	1	0	21
hsa-miR-122-3p	0	0	0	1	0	0	22
hsa-miR-122-5p	3	7	13	397	251	2	22
hsa-miR-1224-3p	0	0	0	0	1	0	21
hsa-miR-1224-5p	9	9	7	5	6	6	19
hsa-miR-1226-3p	38	35	35	37	17	36	22
hsa-miR-1226-5p	0	4	2	4	3	1	26
hsa-miR-1227-3p	8	2	1	0	1	1	20
hsa-miR-1228-3p	5	3	5	5	5	8	20
hsa-miR-1228-5p	4	7	6	4	3	4	21
hsa-miR-1229-3p	7	6	4	4	6	1	23
hsa-miR-1229-5p	0	1	0	0	0	1	24
hsa-miR-1233-3p	0	0	1	0	0	0	20
hsa-miR-1234-3p	1	4	0	3	1	3	22
hsa-miR-1236-3p	2	0	2	0	0	0	22
hsa-miR-1236-5p	0	0	0	0	1	0	22
hsa-miR-1237-3p	4	4	3	4	2	1	21
hsa-miR-1237-5p	1	1	0	1	2	0	21
hsa-miR-1238-3p	1	0	0	0	0	0	20
hsa-miR-124-3p	0	0	0	0	1	0	20
hsa-miR-1243	3	3	3	4	5	3	22
hsa-miR-1246	111	113	103	122	123	128	19
hsa-miR-1247-3p	0	3	2	2	2	3	24
hsa-miR-1247-5p	0	3	2	4	4	2	22
hsa-miR-1248	2	1	0	0	1	0	27
hsa-miR-1249-3p	288	293	273	250	179	208	22
hsa-miR-1249-5p	8	13	13	7	9	7	24
hsa-miR-1250-5p	57	62	56	43	65	58	21
hsa-miR-1252-3p	0	2	0	2	3	0	22
hsa-miR-1252-5p	16	15	17	13	27	14	22
hsa-miR-1254	50	75	64	52	33	48	24
hsa-miR-1255a	49	70	62	58	35	53	23
hsa-miR-1255b-2-3p	1	0	0	0	0	0	22
hsa-miR-1255b-5p	5	5	6	4	1	2	22
hsa-miR-1256	3	1	2	3	0	0	22
hsa-miR-1257	1	1	2	1	1	0	21
hsa-miR-1258	0	1	1	0	0	1	21
hsa-miR-125a-3p	165	151	132	144	85	114	22
hsa-miR-125a-5p	23715	24875	23373	22664	10409	20074	24
hsa-miR-125b-1-3p	682	577	517	528	406	501	22
hsa-miR-125b-2-3p	0	3	1	2	2	2	22
hsa-miR-125b-5p	6255	5708	5258	5259	2953	4750	22
hsa-miR-126-3p	11347	10340	9746	9251	6525	8020	22
hsa-miR-126-5p	289	260	196	202	200	244	21
hsa-miR-1260a	6	8	3	5	3	3	18
hsa-miR-1260b	853	557	403	551	441	531	19
hsa-miR-1261	0	2	0	0	0	0	19
hsa-miR-1262	16	22	27	24	20	12	22
hsa-miR-1266-3p	2	1	2	1	0	0	22
hsa-miR-1266-5p	37	42	57	40	46	40	23
hsa-miR-1268a	142	95	95	97	103	86	18
hsa-miR-1268b	151	98	99	100	108	91	20
hsa-miR-127-3p	5	1	9	4	11	6	22
hsa-miR-127-5p	1	0	0	0	0	0	22
hsa-miR-1270	63	79	47	52	46	51	23
hsa-miR-1271-3p	6	14	2	11	9	6	22
hsa-miR-1271-5p	373	365	353	290	279	239	22
hsa-miR-1272	4	1	0	2	0	3	26
hsa-miR-1273a	2	2	1	3	6	5	25
hsa-miR-1273c	10	23	13	13	15	17	22
hsa-miR-1273d	14	11	7	15	4	7	25
hsa-miR-1273e	4	2	0	0	10	3	22
hsa-miR-1273f	2	0	1	2	1	1	19
hsa-miR-1273g-3p	5	3	1	6	6	5	21
hsa-miR-1273h-3p	5	9	7	1	10	4	22
hsa-miR-1273h-5p	3	1	0	2	1	5	21
hsa-miR-1275	670	379	265	471	308	429	17
hsa-miR-1276	30	17	15	25	30	17	20
hsa-miR-1277-3p	11	9	9	12	15	13	22
hsa-miR-1277-5p	48	44	41	35	43	37	24
hsa-miR-1278	134	141	131	107	117	119	22
hsa-miR-128-1-5p	89	103	131	79	79	73	23
hsa-miR-128-3p	12603	10699	8826	9562	8341	9323	21
hsa-miR-1284	10	11	11	10	17	7	22
hsa-miR-1285-3p	64	53	57	46	41	47	22
hsa-miR-1285-5p	25	30	21	18	25	30	21
hsa-miR-1286	13	19	9	13	17	11	21
hsa-miR-1287-3p	3	1	0	0	0	0	22
hsa-miR-1287-5p	188	166	165	179	139	142	22
hsa-miR-1288-3p	2	1	0	0	1	2	21
hsa-miR-1289	1	3	3	2	4	3	23
hsa-miR-129-1-3p	16	22	15	16	15	15	22
hsa-miR-129-2-3p	0	2	1	1	5	2	22
hsa-miR-129-5p	92	90	100	81	63	86	21
hsa-miR-1290	9	6	7	11	8	8	19
hsa-miR-1291	6	13	4	6	4	5	24
hsa-miR-1292-3p	5	1	3	0	2	0	20
hsa-miR-1292-5p	65	49	59	51	34	54	25
hsa-miR-1293	2	6	7	5	2	4	22
hsa-miR-1294	35	24	25	34	18	20	22
hsa-miR-1295a	73	56	55	60	55	47	21
hsa-miR-1296-3p	1	1	2	0	0	0	22
hsa-miR-1296-5p	407	388	367	341	230	268	22
hsa-miR-1297	0	1	0	2	0	1	17
hsa-miR-1298-5p	0	0	0	1	0	0	22
hsa-miR-1299	43	33	37	35	26	34	22
hsa-miR-1301-3p	1160	1155	1112	915	855	916	24
hsa-miR-1302	0	0	0	1	0	0	21
hsa-miR-1303	919	926	874	787	717	871	22
hsa-miR-1304-3p	5	2	1	4	1	1	22
hsa-miR-1304-5p	53	43	47	54	26	29	22
hsa-miR-1306-3p	35	30	34	36	23	28	18
hsa-miR-1306-5p	136	122	140	112	86	116	22
hsa-miR-1307-3p	10335	8572	7733	7095	4075	7160	22
hsa-miR-1307-5p	277	201	169	245	249	255	21
hsa-miR-130a-3p	567	511	429	476	401	448	22
hsa-miR-130a-5p	0	0	0	0	0	1	22
hsa-miR-130b-3p	148	108	105	128	97	86	22
hsa-miR-130b-5p	2106	1973	1718	1697	1515	1660	21
hsa-miR-132-3p	183	176	156	136	91	106	22
hsa-miR-132-5p	121	106	116	107	98	143	22
hsa-miR-1322	1	0	0	1	0	0	19
hsa-miR-1323	0	0	1	1	0	2	22
hsa-miR-133a-3p	8	12	20	12	19	12	22
hsa-miR-133a-5p	1	1	0	1	0	2	22
hsa-miR-134-5p	3	1	2	8	3	2	22
hsa-miR-1343-3p	35	46	47	30	17	20	22
hsa-miR-1343-5p	0	0	0	3	0	2	22
hsa-miR-135a-3p	0	0	0	0	0	1	22
hsa-miR-135a-5p	2	1	1	0	2	2	23
hsa-miR-135b-3p	183	245	225	182	158	170	22
hsa-miR-135b-5p	2670	2487	2150	2170	1829	2299	23
hsa-miR-136-3p	1	0	0	0	0	0	22
hsa-miR-136-5p	2	0	1	0	1	1	23
hsa-miR-137	0	2	4	0	4	3	23
hsa-miR-138-1-3p	36	36	39	41	33	30	22
hsa-miR-138-2-3p	0	0	1	0	0	0	22
hsa-miR-138-5p	164	185	165	173	137	147	23
hsa-miR-139-3p	19	18	21	26	13	20	23
hsa-miR-139-5p	260	211	220	192	188	194	23
hsa-miR-140-3p	7500	8418	7853	6703	6230	5808	21
hsa-miR-140-5p	1303	1475	1336	1326	886	1164	22
hsa-miR-141-3p	409	330	287	303	190	300	22
hsa-miR-141-5p	124	117	108	105	86	112	22
hsa-miR-142-3p	3	0	2	3	2	0	23
hsa-miR-142-5p	1	0	2	5	0	2	21
hsa-miR-143-3p	150	163	197	160	251	373	21
hsa-miR-143-5p	4	3	2	2	3	5	22
hsa-miR-144-3p	0	0	0	1	0	0	20
hsa-miR-144-5p	0	2	0	0	0	0	22
hsa-miR-145-3p	3	4	6	3	1	6	22
hsa-miR-145-5p	6	9	10	3	14	22	23
hsa-miR-1468-5p	10	4	13	9	5	12	21
hsa-miR-146a-3p	0	0	0	1	0	0	22
hsa-miR-146a-5p	11001	12483	11957	9164	8109	9165	22
hsa-miR-146b-3p	42	50	51	45	31	41	22
hsa-miR-146b-5p	1774	2258	1968	1695	1328	1675	22
hsa-miR-1471	0	0	0	1	0	0	22
hsa-miR-147a	2	1	3	2	1	0	20
hsa-miR-147b	1835	1448	1310	1321	723	1324	22
hsa-miR-148a-3p	93995	92740	90190	75864	75673	86285	22
hsa-miR-148a-5p	889	762	689	592	506	555	22
hsa-miR-148b-3p	19163	20658	18878	17400	16651	17447	22
hsa-miR-148b-5p	415	376	361	341	235	307	22
hsa-miR-149-3p	3	4	4	6	5	1	21
hsa-miR-149-5p	1590	1377	1254	1306	1029	1197	23
hsa-miR-150-3p	0	1	0	0	0	0	22
hsa-miR-150-5p	2	4	1	1	1	2	22
hsa-miR-151a-3p	46179	41719	39141	35475	32006	35235	21
hsa-miR-151a-5p	1689	1509	1010	1458	1603	1214	21
hsa-miR-151b	142	97	56	86	102	74	18
hsa-miR-152-3p	2471	2425	2216	2017	1577	1955	21
hsa-miR-152-5p	46	46	40	38	30	38	23
hsa-miR-153-3p	2	7	2	3	2	1	22
hsa-miR-1537-3p	1	2	0	2	0	0	22
hsa-miR-1537-5p	0	2	1	2	2	2	22
hsa-miR-1538	2	6	3	6	3	3	23
hsa-miR-154-3p	2	0	0	1	0	1	22
hsa-miR-154-5p	0	1	1	0	3	0	22
hsa-miR-155-3p	0	1	1	2	2	1	22
hsa-miR-155-5p	1304	1532	1288	1028	1017	1102	23
hsa-miR-15a-3p	4	1	0	0	0	5	22
hsa-miR-15a-5p	247	235	172	194	147	195	22
hsa-miR-15b-3p	2202	2288	2120	1857	1731	1933	22
hsa-miR-15b-5p	3059	2875	2646	2473	2252	2533	22
hsa-miR-16-1-3p	73	98	103	88	75	65	22
hsa-miR-16-2-3p	7292	6886	5919	5701	5540	5605	22
hsa-miR-16-5p	3985	4594	3957	3905	3313	3302	22
hsa-miR-17-3p	35	34	41	34	32	38	22
hsa-miR-17-5p	10066	11316	10374	9716	5361	8892	23
hsa-miR-181a-2-3p	4514	4145	3895	4001	3098	3478	22
hsa-miR-181a-3p	1018	1037	1081	972	799	777	22
hsa-miR-181a-5p	4586	4621	4060	4012	3378	3940	23
hsa-miR-181b-2-3p	131	124	117	120	74	111	20
hsa-miR-181b-3p	70	102	90	76	56	91	21
hsa-miR-181b-5p	5235	5683	5115	4731	4226	4507	23
hsa-miR-181c-3p	164	186	155	141	136	129	22
hsa-miR-181c-5p	41	46	28	30	24	33	22
hsa-miR-181d-3p	0	0	4	2	4	3	21
hsa-miR-181d-5p	1221	1216	1275	1001	1015	1038	23
hsa-miR-182-3p	70	48	54	43	46	65	21
hsa-miR-182-5p	38706	46868	46202	37193	30718	36187	24
hsa-miR-1827	10	8	8	6	6	5	18
hsa-miR-183-3p	52	57	39	30	32	45	22
hsa-miR-183-5p	23205	24829	24370	20514	15859	19802	22
hsa-miR-184	2	2	0	2	1	2	22
hsa-miR-185-3p	279	262	250	225	204	239	22
hsa-miR-185-5p	7889	7713	8304	6371	5193	6437	22
hsa-miR-186-3p	0	0	1	0	0	0	22
hsa-miR-186-5p	6467	7483	6644	6135	5488	5888	22
hsa-miR-187-3p	52	51	43	56	28	45	22
hsa-miR-187-5p	4	12	3	4	7	2	22
hsa-miR-188-3p	2	0	0	0	0	0	21
hsa-miR-188-5p	20	18	14	10	11	10	21
hsa-miR-18a-3p	296	237	200	239	168	232	23
hsa-miR-18a-5p	305	323	283	246	175	270	23
hsa-miR-18b-3p	0	0	0	0	3	0	22
hsa-miR-18b-5p	5	3	2	6	4	3	23
hsa-miR-1908-3p	32	21	24	19	15	22	21
hsa-miR-1908-5p	464	357	326	302	237	288	21
hsa-miR-1909-3p	1	1	0	0	0	0	22
hsa-miR-1909-5p	1	3	0	3	0	2	21
hsa-miR-190a-3p	1	1	0	0	3	0	21
hsa-miR-190a-5p	23	20	23	24	15	17	22
hsa-miR-190b	12	13	10	11	10	10	21
hsa-miR-191-3p	105	110	72	66	52	73	22
hsa-miR-191-5p	42159	44889	43957	37200	18777	34982	23
hsa-miR-1910-3p	16	14	13	3	9	10	20
hsa-miR-1910-5p	188	177	128	144	111	135	21
hsa-miR-1913	4	9	2	3	3	4	22
hsa-miR-1914-5p	11	5	5	7	7	3	22
hsa-miR-1915-3p	0	2	1	0	1	0	20
hsa-miR-1915-5p	3	2	0	0	0	0	22
hsa-miR-192-3p	0	2	0	3	0	1	22
hsa-miR-192-5p	7353	7808	7588	6748	5644	6120	21
hsa-miR-193a-3p	52	36	36	38	17	29	22
hsa-miR-193a-5p	1414	1221	1210	1077	738	990	22
hsa-miR-193b-3p	463	467	415	432	406	353	22
hsa-miR-193b-5p	127	136	129	132	49	75	22
hsa-miR-194-3p	57	49	42	36	29	35	22
hsa-miR-194-5p	1452	1563	1270	1302	1184	1229	22
hsa-miR-195-3p	234	240	233	222	210	219	22
hsa-miR-195-5p	237	287	242	274	214	238	21
hsa-miR-196a-3p	3	1	2	2	0	1	22
hsa-miR-196a-5p	1934	1936	1865	1679	1432	1430	22
hsa-miR-196b-3p	9	2	3	11	4	5	22
hsa-miR-196b-5p	2514	2541	2395	2195	1814	1989	22
hsa-miR-197-3p	1400	1433	1330	1220	869	1053	22
hsa-miR-197-5p	7	6	7	4	5	2	23
hsa-miR-1972	1	1	1	0	0	2	22
hsa-miR-1976	1	3	1	0	0	1	20
hsa-miR-199a-3p	109	108	100	101	97	101	22
hsa-miR-199a-5p	6	6	6	5	6	5	23
hsa-miR-199b-3p	109	108	100	100	97	101	22
hsa-miR-199b-5p	262	312	337	251	200	230	23
hsa-miR-19a-3p	188	299	217	225	178	213	23
hsa-miR-19b-1-5p	6	10	4	1	7	7	23
hsa-miR-19b-2-5p	0	0	0	0	1	0	22
hsa-miR-19b-3p	311	453	359	308	233	315	23
hsa-miR-200a-3p	18052	18202	15439	14906	11737	14777	22
hsa-miR-200a-5p	2162	2022	1906	1873	1563	1850	22
hsa-miR-200b-3p	51261	56453	54629	45861	37320	42397	22
hsa-miR-200b-5p	742	637	646	563	401	488	22
hsa-miR-200c-3p	29333	30088	29913	25512	20382	24301	23
hsa-miR-200c-5p	20	14	21	14	6	15	22
hsa-miR-202-5p	0	0	1	0	1	1	22
hsa-miR-203a-3p	370	322	377	274	273	310	22
hsa-miR-203b-3p	16	16	12	9	8	6	23
hsa-miR-204-3p	0	0	0	0	1	0	21
hsa-miR-204-5p	20	23	20	6	21	9	22
hsa-miR-205-3p	0	0	0	0	1	0	21
hsa-miR-205-5p	6	3	12	5	7	9	22
hsa-miR-206	12	10	25	16	19	16	22
hsa-miR-20a-3p	16	13	14	11	25	23	22
hsa-miR-20a-5p	20455	25046	24499	21190	13697	19178	23
hsa-miR-20b-3p	4	4	2	2	3	5	22
hsa-miR-20b-5p	227	209	244	220	113	186	23
hsa-miR-21-3p	6296	6795	6249	6145	5571	5698	21
hsa-miR-21-5p	3339567	3611175	3474696	3000208	2862200	2992427	22
hsa-miR-210-3p	3518	3230	3012	2825	2222	2617	22
hsa-miR-210-5p	153	163	144	92	53	105	22
hsa-miR-211-5p	0	0	1	0	0	0	22
hsa-miR-2110	136	131	157	96	106	102	22
hsa-miR-2113	23	16	16	12	16	16	21
hsa-miR-2116-3p	72	61	55	58	45	56	21
hsa-miR-2116-5p	3	5	4	2	0	1	21
hsa-miR-212-3p	8	5	9	10	11	3	21
hsa-miR-212-5p	54	45	54	55	59	37	23
hsa-miR-214-3p	2	1	3	0	1	1	22
hsa-miR-214-5p	1	0	0	0	0	1	22
hsa-miR-215-5p	36	20	18	33	15	15	21
hsa-miR-216a-3p	2	2	3	0	0	2	22
hsa-miR-216a-5p	5	2	0	1	3	4	22
hsa-miR-216b-5p	0	2	3	1	3	0	22
hsa-miR-217	25	24	16	20	36	23	23
hsa-miR-218-5p	52	45	44	42	33	45	21
hsa-miR-219a-1-3p	19	19	13	18	15	9	22
hsa-miR-219a-5p	3	3	8	3	6	0	21
hsa-miR-219b-3p	1	1	1	1	3	3	23
hsa-miR-219b-5p	24	23	24	24	20	13	22
hsa-miR-22-3p	17098	14839	12216	12554	10671	11854	22
hsa-miR-22-5p	1489	1194	1051	1213	968	1164	22
hsa-miR-221-3p	26587	26695	24967	23572	21161	21743	23
hsa-miR-221-5p	1808	2549	2362	1811	1967	1889	22
hsa-miR-222-3p	23381	24030	20687	19375	17336	17768	21
hsa-miR-222-5p	59	54	44	48	41	42	22
hsa-miR-223-3p	0	0	1	0	0	0	22
hsa-miR-223-5p	0	0	1	0	0	0	22
hsa-miR-224-5p	0	0	0	1	0	0	21
hsa-miR-2276-3p	4	5	3	4	0	1	22
hsa-miR-2276-5p	0	0	0	0	2	0	22
hsa-miR-2277-3p	6	3	3	7	6	5	21
hsa-miR-2277-5p	260	288	232	216	170	191	24
hsa-miR-2278	20	19	12	11	11	7	22
hsa-miR-2355-3p	34	38	29	40	27	32	22
hsa-miR-2355-5p	5	11	8	2	3	10	21
hsa-miR-23a-3p	27340	27181	26324	23021	19808	21207	21
hsa-miR-23a-5p	70	70	91	70	36	51	22
hsa-miR-23b-3p	3734	3486	3359	3148	2742	2801	21
hsa-miR-23b-5p	160	154	142	130	111	125	22
hsa-miR-23c	0	0	1	0	1	0	22
hsa-miR-24-1-5p	85	66	39	66	57	59	22
hsa-miR-24-2-5p	1788	1725	1449	1457	1036	1385	22
hsa-miR-24-3p	35592	30890	27251	28642	19491	24050	22
hsa-miR-2467-3p	2	2	4	3	1	1	22
hsa-miR-2467-5p	10	17	11	16	13	19	23
hsa-miR-25-3p	44436	41114	40930	35837	27992	35054	22
hsa-miR-25-5p	798	726	702	616	497	548	21
hsa-miR-2682-3p	2	0	0	0	0	0	22
hsa-miR-2682-5p	10	13	4	9	5	6	23
hsa-miR-26a-1-3p	25	19	13	14	13	13	22
hsa-miR-26a-2-3p	99	102	99	81	77	99	22
hsa-miR-26a-5p	50428	49095	44758	39654	37271	41129	22
hsa-miR-26b-3p	55	51	52	42	32	28	22
hsa-miR-26b-5p	15776	15517	13927	13191	11718	13047	21
hsa-miR-27a-3p	114773	92195	78942	85579	67775	74717	21
hsa-miR-27a-5p	7611	6990	7133	5468	4920	5322	22
hsa-miR-27b-3p	99850	94606	87318	82196	63202	80585	21
hsa-miR-27b-5p	1057	1103	1006	945	789	841	22
hsa-miR-28-3p	13633	13973	13914	12091	10427	11385	22
hsa-miR-28-5p	2987	2615	2451	2371	1771	2190	22
hsa-miR-296-3p	353	333	287	260	254	241	22
hsa-miR-296-5p	237	270	220	255	152	205	21
hsa-miR-299-3p	0	0	0	1	0	0	22
hsa-miR-29a-3p	69629	73633	65448	65986	55974	61028	22
hsa-miR-29a-5p	60	53	60	54	35	40	22
hsa-miR-29b-1-5p	187	173	195	164	136	150	24
hsa-miR-29b-2-5p	35	42	29	29	27	32	22
hsa-miR-29b-3p	837	919	650	808	855	782	23
hsa-miR-29c-3p	104	140	104	99	89	74	22
hsa-miR-29c-5p	75	60	74	59	49	67	22
hsa-miR-301a-3p	42	48	44	48	29	33	23
hsa-miR-301a-5p	509	494	492	421	388	418	22
hsa-miR-301b-3p	44	31	20	33	21	29	23
hsa-miR-301b-5p	8	9	8	7	3	7	22
hsa-miR-302b-3p	0	0	1	0	0	0	23
hsa-miR-3064-3p	2	1	0	3	1	0	23
hsa-miR-3064-5p	10	1	6	7	6	2	21
hsa-miR-3065-3p	48	49	53	38	39	26	23
hsa-miR-3065-5p	248	309	295	256	230	274	23
hsa-miR-3074-3p	11	5	9	7	4	8	22
hsa-miR-3074-5p	118	132	144	104	96	105	21
hsa-miR-30a-3p	2545	2527	2334	2179	1797	2035	22
hsa-miR-30a-5p	20936	25133	23296	20522	21372	20870	22
hsa-miR-30b-3p	127	128	104	94	66	101	22
hsa-miR-30b-5p	2417	2668	2375	2204	1910	1954	22
hsa-miR-30c-1-3p	64	64	65	63	56	65	22
hsa-miR-30c-2-3p	391	396	411	355	319	370	22
hsa-miR-30c-5p	12919	14077	12880	11919	9433	10776	23
hsa-miR-30d-3p	143	170	127	118	95	124	22
hsa-miR-30d-5p	55511	63307	59210	48538	47835	47985	22
hsa-miR-30e-3p	2293	2270	2237	1999	1663	1806	22
hsa-miR-30e-5p	6937	7624	6359	6120	6020	6102	22
hsa-miR-31-3p	301	340	347	317	285	279	22
hsa-miR-31-5p	19294	18750	15931	17453	10989	15166	21
hsa-miR-3115	2	5	1	4	1	1	20
hsa-miR-3116	1	3	1	1	1	0	22
hsa-miR-3117-3p	0	1	0	0	0	0	21
hsa-miR-3120-3p	1	2	0	3	0	1	21
hsa-miR-3120-5p	0	0	0	0	0	1	21
hsa-miR-3121-3p	3	5	5	1	2	3	22
hsa-miR-3122	0	0	0	0	0	1	22
hsa-miR-3123	0	0	0	0	1	0	17
hsa-miR-3124-3p	0	0	0	0	1	0	22
hsa-miR-3124-5p	15	5	5	5	1	5	21
hsa-miR-3126-3p	4	2	1	5	1	4	22
hsa-miR-3126-5p	17	7	10	7	1	7	22
hsa-miR-3127-3p	30	13	22	23	9	21	22
hsa-miR-3127-5p	15	13	15	7	6	4	23
hsa-miR-3128	10	23	12	9	23	20	23
hsa-miR-3129-3p	2	0	0	0	1	1	22
hsa-miR-3129-5p	0	2	2	0	0	2	22
hsa-miR-3130-3p	5	1	3	2	3	2	21
hsa-miR-3130-5p	11	10	8	5	6	6	21
hsa-miR-3131	4	2	1	3	4	3	23
hsa-miR-3132	1	1	2	0	0	0	24
hsa-miR-3133	11	12	15	11	11	5	22
hsa-miR-3134	2	5	4	4	5	3	23
hsa-miR-3135a	0	0	1	2	0	0	22
hsa-miR-3136-5p	5	5	11	4	8	11	23
hsa-miR-3137	0	0	2	1	2	0	24
hsa-miR-3138	10	6	7	1	5	6	24
hsa-miR-3139	0	7	4	0	2	2	23
hsa-miR-3140-3p	1	2	3	1	2	2	22
hsa-miR-3140-5p	2	2	0	1	0	1	21
hsa-miR-3141	0	1	0	0	1	0	19
hsa-miR-3143	10	9	7	2	8	4	25
hsa-miR-3144-3p	257	309	222	248	255	213	22
hsa-miR-3144-5p	4	3	12	2	5	2	22
hsa-miR-3145-3p	2	3	2	3	3	1	24
hsa-miR-3145-5p	3	1	1	3	0	1	22
hsa-miR-3146	8	1	5	1	2	1	22
hsa-miR-3148	0	1	4	2	5	1	22
hsa-miR-3149	21	15	23	18	12	13	23
hsa-miR-3150a-3p	3	1	0	0	1	1	22
hsa-miR-3150a-5p	32	28	22	14	7	20	22
hsa-miR-3150b-3p	1	0	0	0	0	0	21
hsa-miR-3153	0	1	0	0	0	1	23
hsa-miR-3155a	9	5	5	9	5	7	21
hsa-miR-3157-3p	18	19	28	7	11	20	22
hsa-miR-3157-5p	15	15	15	18	12	24	22
hsa-miR-3158-3p	111	106	97	88	76	90	22
hsa-miR-3158-5p	0	1	0	0	0	0	21
hsa-miR-3159	0	0	1	0	0	0	22
hsa-miR-3160-3p	0	0	1	0	0	0	22
hsa-miR-3162-3p	0	0	0	0	1	0	21
hsa-miR-3162-5p	2	0	1	0	0	0	23
hsa-miR-3163	0	3	0	1	0	0	22
hsa-miR-3164	11	13	12	7	5	3	22
hsa-miR-3165	6	4	3	1	2	0	22
hsa-miR-3166	5	2	3	3	2	1	23
hsa-miR-3170	4	1	7	4	3	1	22
hsa-miR-3171	4	3	1	3	1	2	24
hsa-miR-3173-3p	1	0	0	3	1	0	22
hsa-miR-3173-5p	87	121	105	96	58	86	22
hsa-miR-3174	21	20	18	15	11	13	23
hsa-miR-3175	4	4	0	2	0	1	22
hsa-miR-3176	59	39	37	29	30	39	19
hsa-miR-3177-3p	46	22	41	37	19	32	21
hsa-miR-3177-5p	3	1	2	4	1	1	23
hsa-miR-3178	1	0	0	3	0	6	17
hsa-miR-3179	5	4	4	4	2	1	22
hsa-miR-3180	0	0	1	0	0	1	19
hsa-miR-3180-3p	0	0	1	0	0	1	22
hsa-miR-3181	1	0	0	0	0	0	19
hsa-miR-3182	9	1	2	3	1	2	17
hsa-miR-3183	4	4	5	3	0	3	22
hsa-miR-3184-3p	1	2	0	0	0	0	23
hsa-miR-3184-5p	0	0	0	0	2	1	24
hsa-miR-3187-3p	21	29	17	21	13	16	20
hsa-miR-3187-5p	2	3	3	4	0	3	23
hsa-miR-3190-3p	0	1	1	0	1	0	23
hsa-miR-3191-3p	2	1	0	0	4	1	23
hsa-miR-3192-3p	0	0	3	0	0	0	21
hsa-miR-3192-5p	3	5	4	1	0	3	23
hsa-miR-3193	1	3	1	3	4	1	22
hsa-miR-3194-3p	7	2	3	0	3	2	22
hsa-miR-3194-5p	0	0	3	0	0	0	21
hsa-miR-3195	4	7	1	13	21	28	17
hsa-miR-3196	1	2	0	15	12	17	18
hsa-miR-3197	0	0	0	0	0	1	23
hsa-miR-3199	0	1	1	1	0	0	23
hsa-miR-32-3p	451	424	324	343	328	385	22
hsa-miR-32-5p	3497	3042	2806	3260	2506	3133	22
hsa-miR-3200-3p	30	37	37	36	36	45	22
hsa-miR-3200-5p	8	9	3	5	2	4	22
hsa-miR-3201	2	0	2	0	2	1	17
hsa-miR-3202	0	0	0	0	1	1	22
hsa-miR-320a	7437	8304	8351	6112	5542	5859	22
hsa-miR-320b	299	281	265	242	268	263	22
hsa-miR-320c	64	63	40	41	59	60	20
hsa-miR-320d	25	21	11	13	12	13	19
hsa-miR-320e	1	1	0	3	8	1	18
hsa-miR-323a-3p	9	9	12	4	11	5	21
hsa-miR-323b-3p	4	5	0	3	1	2	22
hsa-miR-324-3p	45	40	36	45	29	34	20
hsa-miR-324-5p	58	52	41	37	31	29	23
hsa-miR-326	16	12	15	24	5	12	20
hsa-miR-328-3p	937	818	656	685	553	653	22
hsa-miR-328-5p	0	1	0	0	0	0	23
hsa-miR-329-3p	4	3	4	4	5	3	22
hsa-miR-330-3p	444	427	431	347	308	304	23
hsa-miR-330-5p	175	164	141	128	89	148	22
hsa-miR-331-3p	320	265	250	244	226	264	21
hsa-miR-331-5p	594	582	539	453	433	437	22
hsa-miR-335-3p	13742	14498	13690	12117	9699	10456	22
hsa-miR-335-5p	921	1027	852	912	532	802	23
hsa-miR-338-3p	1	1	0	3	1	2	22
hsa-miR-338-5p	87	68	73	63	64	54	22
hsa-miR-339-3p	1204	1013	964	938	728	887	23
hsa-miR-339-5p	3108	3018	2635	2792	2446	2295	23
hsa-miR-33a-3p	25	22	28	20	31	40	22
hsa-miR-33a-5p	31	24	27	43	30	51	21
hsa-miR-33b-3p	15	15	15	12	23	14	22
hsa-miR-33b-5p	3	0	0	0	0	0	20
hsa-miR-340-3p	693	663	548	569	411	520	22
hsa-miR-340-5p	4459	4443	4151	3746	3998	4068	22
hsa-miR-342-3p	1383	1785	1619	1546	1272	1260	23
hsa-miR-342-5p	75	106	83	65	39	58	21
hsa-miR-345-3p	2	1	4	0	2	1	22
hsa-miR-345-5p	542	512	394	439	342	478	22
hsa-miR-346	0	0	0	1	0	0	23
hsa-miR-34a-3p	5	7	1	5	6	2	22
hsa-miR-34a-5p	600	706	673	536	547	640	22
hsa-miR-34b-3p	438	466	413	407	323	408	22
hsa-miR-34b-5p	24	32	32	29	19	26	23
hsa-miR-34c-3p	155	149	138	132	90	104	22
hsa-miR-34c-5p	9585	10703	10134	9607	8377	8868	23
hsa-miR-3529-3p	0	0	1	0	0	0	24
hsa-miR-3529-5p	0	0	2	0	0	1	22
hsa-miR-3605-3p	17	19	14	17	12	20	23
hsa-miR-3605-5p	12	5	6	6	2	3	23
hsa-miR-3607-3p	0	0	1	0	2	0	20
hsa-miR-3607-5p	0	0	1	0	0	0	22
hsa-miR-3609	15	25	26	14	13	13	24
hsa-miR-361-3p	5908	6728	6388	5495	4165	5433	23
hsa-miR-361-5p	1485	1559	1347	1494	1037	1144	22
hsa-miR-3610	0	0	0	0	1	0	20
hsa-miR-3611	15	7	9	5	2	3	21
hsa-miR-3613-3p	9	12	4	12	7	5	24
hsa-miR-3613-5p	571	607	554	622	552	591	22
hsa-miR-3614-3p	0	0	0	2	0	0	23
hsa-miR-3614-5p	1	2	4	1	2	2	23
hsa-miR-3615	270	240	244	215	212	229	21
hsa-miR-3617-3p	18	8	9	10	6	10	23
hsa-miR-3617-5p	63	65	71	62	58	75	22
hsa-miR-3619-3p	4	4	11	7	2	9	22
hsa-miR-3619-5p	9	14	5	10	14	9	22
hsa-miR-362-3p	4	15	15	8	10	6	22
hsa-miR-362-5p	368	412	350	333	295	332	24
hsa-miR-3620-3p	0	0	4	0	1	1	22
hsa-miR-3620-5p	0	0	0	1	0	0	22
hsa-miR-3621	0	0	0	0	1	0	20
hsa-miR-3622a-5p	0	0	0	0	1	0	22
hsa-miR-363-3p	924	842	743	703	628	778	22
hsa-miR-363-5p	10	11	11	4	3	7	22
hsa-miR-3648	2	0	0	0	1	0	21
hsa-miR-3651	0	0	0	0	1	0	24
hsa-miR-3652	0	1	1	0	0	0	18
hsa-miR-3653-3p	1	0	1	0	0	0	18
hsa-miR-3655	0	0	1	0	0	0	21
hsa-miR-3656	6	4	1	2	4	4	17
hsa-miR-3657	1	1	0	0	0	0	21
hsa-miR-3659	0	0	0	0	1	2	21
hsa-miR-365a-3p	1019	1463	1360	1041	1047	1026	22
hsa-miR-365a-5p	258	337	338	270	159	267	23
hsa-miR-365b-3p	1019	1463	1360	1041	1047	1028	22
hsa-miR-365b-5p	105	122	110	89	54	76	22
hsa-miR-3661	22	28	30	32	20	23	22
hsa-miR-3662	4	17	9	15	2	13	24
hsa-miR-3663-3p	0	0	0	1	1	1	23
hsa-miR-3663-5p	0	2	1	3	2	0	21
hsa-miR-3664-3p	17	28	32	25	12	25	22
hsa-miR-3664-5p	1	2	4	3	0	6	22
hsa-miR-3675-5p	0	0	1	0	0	0	23
hsa-miR-3677-3p	4	2	4	6	4	4	22
hsa-miR-3677-5p	2	0	0	1	0	0	22
hsa-miR-3678-3p	1	1	0	0	0	0	22
hsa-miR-3678-5p	4	1	2	0	0	1	20
hsa-miR-3679-3p	2	3	3	0	5	7	22
hsa-miR-3679-5p	21	23	14	17	6	12	23
hsa-miR-3680-3p	0	0	0	1	0	0	23
hsa-miR-3680-5p	0	2	1	1	1	0	22
hsa-miR-3681-5p	0	1	0	0	0	0	22
hsa-miR-3682-3p	0	2	2	0	0	1	21
hsa-miR-3682-5p	0	2	0	0	0	1	22
hsa-miR-3684	12	7	7	4	4	5	21
hsa-miR-3685	10	4	6	6	3	4	22
hsa-miR-3687	8	10	7	4	7	8	24
hsa-miR-3688-3p	1	2	2	1	2	0	22
hsa-miR-369-3p	8	7	5	7	8	1	21
hsa-miR-369-5p	1	1	0	0	0	0	22
hsa-miR-3690	4	8	8	5	4	8	23
hsa-miR-3691-3p	2	2	0	2	1	1	22
hsa-miR-3691-5p	16	15	20	11	10	11	23
hsa-miR-3692-3p	1	2	1	3	1	3	24
hsa-miR-3692-5p	0	0	1	1	0	1	24
hsa-miR-370-3p	11	6	6	11	7	7	22
hsa-miR-370-5p	0	0	0	1	0	0	22
hsa-miR-371a-3p	0	1	0	0	0	0	23
hsa-miR-371a-5p	1	0	0	0	0	0	20
hsa-miR-371b-3p	1	0	1	0	0	1	23
hsa-miR-371b-5p	22	25	19	16	18	19	22
hsa-miR-372-3p	2	1	1	1	0	3	23
hsa-miR-373-3p	0	0	0	1	0	0	23
hsa-miR-374a-3p	909	976	1075	977	1042	1060	22
hsa-miR-374a-5p	2525	2450	1954	2009	1497	1991	22
hsa-miR-374b-3p	338	352	310	299	272	331	22
hsa-miR-374b-5p	8568	8231	6029	6400	4395	7578	22
hsa-miR-374c-3p	0	0	0	2	0	0	22
hsa-miR-374c-5p	2	1	0	2	0	1	22
hsa-miR-375	215	181	169	189	144	159	22
hsa-miR-376c-3p	2	0	0	0	0	0	21
hsa-miR-377-3p	1	2	0	0	0	1	22
hsa-miR-378a-3p	12366	12333	12258	10592	8288	9446	22
hsa-miR-378a-5p	214	215	179	196	127	152	22
hsa-miR-378c	547	471	437	452	422	552	25
hsa-miR-378d	169	127	100	110	97	115	20
hsa-miR-378e	31	17	7	14	14	11	19
hsa-miR-378f	42	46	40	30	27	39	20
hsa-miR-378g	11	7	10	6	4	9	20
hsa-miR-378h	2	0	0	2	0	0	21
hsa-miR-378i	3	4	7	4	2	8	21
hsa-miR-379-3p	3	4	2	2	3	4	22
hsa-miR-379-5p	30	33	22	23	12	28	21
hsa-miR-380-3p	0	0	0	0	0	1	22
hsa-miR-381-3p	49	45	37	30	18	25	22
hsa-miR-382-3p	7	7	3	1	1	3	21
hsa-miR-382-5p	3	4	6	3	9	4	22
hsa-miR-3907	0	0	1	0	1	1	22
hsa-miR-3908	0	0	0	0	1	0	22
hsa-miR-3909	262	233	210	182	179	192	22
hsa-miR-3911	2	4	6	6	1	3	22
hsa-miR-3912-3p	20	20	25	20	14	21	21
hsa-miR-3912-5p	0	0	0	1	0	0	21
hsa-miR-3913-5p	11	7	7	3	3	5	22
hsa-miR-3916	8	8	6	5	2	3	26
hsa-miR-3917	1	1	0	1	1	3	20
hsa-miR-3918	3	1	4	3	0	1	21
hsa-miR-3922-3p	0	2	0	0	0	0	22
hsa-miR-3922-5p	2	0	1	0	0	0	23
hsa-miR-3925-3p	0	1	1	0	0	1	21
hsa-miR-3925-5p	0	0	0	0	3	0	22
hsa-miR-3928-3p	17	9	9	11	14	3	22
hsa-miR-3928-5p	0	1	0	0	0	0	23
hsa-miR-3929	34	17	20	8	9	13	23
hsa-miR-3934-3p	4	0	0	0	0	0	22
hsa-miR-3934-5p	97	103	99	74	48	75	22
hsa-miR-3935	1	3	1	4	1	0	22
hsa-miR-3936	6	3	5	2	0	1	22
hsa-miR-3938	1	4	0	4	2	2	22
hsa-miR-3939	6	2	3	4	2	2	22
hsa-miR-3940-3p	46	38	43	42	33	42	22
hsa-miR-3940-5p	5	5	4	6	3	1	20
hsa-miR-3941	1	1	3	2	6	0	22
hsa-miR-3942-3p	6	2	9	4	7	8	21
hsa-miR-3942-5p	13	14	8	9	10	7	22
hsa-miR-3943	0	1	1	2	1	0	23
hsa-miR-3944-3p	14	15	17	16	11	19	23
hsa-miR-3944-5p	10	15	11	13	5	7	21
hsa-miR-3960	1	0	0	0	0	0	20
hsa-miR-409-3p	16	10	14	8	7	10	22
hsa-miR-409-5p	2	1	5	5	1	0	23
hsa-miR-410-3p	1	3	1	0	0	0	21
hsa-miR-410-5p	3	1	0	0	0	1	21
hsa-miR-411-3p	3	0	0	3	3	5	22
hsa-miR-411-5p	14	7	11	13	7	14	21
hsa-miR-412-3p	0	0	0	0	1	0	23
hsa-miR-412-5p	0	1	1	0	1	0	23
hsa-miR-421	531	530	520	435	368	334	23
hsa-miR-422a	8	7	4	4	2	3	22
hsa-miR-423-3p	74223	73485	69757	62324	47802	59480	23
hsa-miR-423-5p	10863	11649	11840	9446	8462	9054	23
hsa-miR-424-3p	2578	2325	2064	2019	1672	1907	21
hsa-miR-424-5p	394	415	361	384	323	351	22
hsa-miR-425-3p	555	547	518	517	385	459	22
hsa-miR-425-5p	3836	3762	3359	3283	2658	3284	23
hsa-miR-4254	0	0	2	1	0	2	23
hsa-miR-4286	16	8	8	12	9	13	17
hsa-miR-429	7162	7195	6347	5811	5241	5456	22
hsa-miR-4301	40	23	12	18	15	10	20
hsa-miR-4306	3	3	4	3	2	6	17
hsa-miR-431-3p	0	0	1	0	0	0	22
hsa-miR-431-5p	0	0	0	0	1	0	21
hsa-miR-4321	5	3	1	0	2	2	21
hsa-miR-4326	842	912	867	709	418	669	20
hsa-miR-433-3p	1	2	1	2	3	2	22
hsa-miR-4417	3	0	0	1	0	0	18
hsa-miR-4419b	1	2	0	0	0	1	18
hsa-miR-4421	2	4	1	4	0	2	22
hsa-miR-4422	0	0	0	0	0	1	21
hsa-miR-4423-3p	0	2	1	0	4	5	21
hsa-miR-4423-5p	2	5	0	1	1	1	22
hsa-miR-4424	5	3	0	2	0	2	22
hsa-miR-4425	0	0	0	0	1	0	22
hsa-miR-4427	2	2	0	0	1	0	21
hsa-miR-4429	0	0	1	1	0	0	20
hsa-miR-4430	0	0	0	0	1	0	18
hsa-miR-4433a-5p	1	0	0	0	0	0	21
hsa-miR-4433b-3p	0	0	1	0	1	0	21
hsa-miR-4433b-5p	0	2	2	2	0	1	21
hsa-miR-4435	2	4	3	1	1	3	22
hsa-miR-4436b-3p	1	0	1	0	0	0	22
hsa-miR-4436b-5p	0	0	1	0	0	0	22
hsa-miR-4439	1	2	2	3	0	0	22
hsa-miR-4440	3	10	5	1	1	1	22
hsa-miR-4443	27	10	2	13	7	23	17
hsa-miR-4447	0	0	0	0	1	0	17
hsa-miR-4449	0	0	0	1	1	2	22
hsa-miR-4451	0	1	0	0	0	0	17
hsa-miR-4454	10	7	5	18	33	20	20
hsa-miR-4455	2036	1317	971	1043	901	1064	17
hsa-miR-4456	1	1	0	2	4	1	17
hsa-miR-4457	2	0	0	1	0	0	22
hsa-miR-4458	8	4	5	3	8	3	19
hsa-miR-4459	1	0	0	0	1	1	22
hsa-miR-4461	13	9	20	14	9	23	23
hsa-miR-4463	0	1	0	0	2	0	17
hsa-miR-4464	2	0	0	0	0	0	21
hsa-miR-4466	6	3	6	3	1	4	18
hsa-miR-4467	1	4	2	3	2	1	22
hsa-miR-4470	4	0	3	0	2	0	21
hsa-miR-4473	109	100	82	83	66	85	22
hsa-miR-4474-3p	5	3	8	7	6	5	22
hsa-miR-4477a	4	3	7	7	4	7	22
hsa-miR-4477b	8	14	16	8	8	5	22
hsa-miR-4478	1	1	2	1	1	1	17
hsa-miR-4479	4	4	2	3	1	1	22
hsa-miR-4480	0	0	2	0	0	0	21
hsa-miR-4482-3p	0	0	0	0	1	0	22
hsa-miR-4482-5p	1	0	0	0	0	0	22
hsa-miR-4483	55	31	12	25	16	13	17
hsa-miR-4484	11	6	6	11	5	8	20
hsa-miR-4485-3p	7	3	2	8	6	8	20
hsa-miR-4485-5p	0	3	1	1	0	0	16
hsa-miR-4488	3	0	0	1	0	0	18
hsa-miR-4489	1	1	0	1	2	0	21
hsa-miR-4494	0	0	0	1	0	0	22
hsa-miR-4496	0	0	0	0	1	0	22
hsa-miR-4497	0	1	0	0	2	2	17
hsa-miR-4498	3	2	3	4	0	4	22
hsa-miR-449a	4	4	6	4	5	5	22
hsa-miR-449b-3p	0	0	0	0	1	0	22
hsa-miR-449b-5p	1	0	0	0	0	0	22
hsa-miR-449c-5p	15	22	18	11	13	14	25
hsa-miR-4500	3	1	0	2	2	3	17
hsa-miR-4502	0	3	0	1	0	0	22
hsa-miR-4503	0	0	0	0	0	1	22
hsa-miR-4504	17	8	10	12	5	10	22
hsa-miR-4505	0	0	0	2	0	0	18
hsa-miR-4507	0	0	0	1	0	0	20
hsa-miR-4508	0	0	0	0	1	0	17
hsa-miR-450a-1-3p	39	43	23	30	26	24	22
hsa-miR-450a-2-3p	54	63	63	61	58	57	22
hsa-miR-450a-5p	840	789	672	738	546	694	22
hsa-miR-450b-3p	3	0	3	3	0	0	22
hsa-miR-450b-5p	2334	2575	2449	2136	1885	2083	22
hsa-miR-4511	4	4	5	2	5	2	22
hsa-miR-4512	4	2	3	3	4	2	22
hsa-miR-4515	0	0	2	0	0	0	22
hsa-miR-4516	0	1	0	0	1	1	17
hsa-miR-4517	9	26	19	9	10	5	25
hsa-miR-451a	8	6	8	5	6	13	22
hsa-miR-452-5p	1	0	0	0	0	1	22
hsa-miR-4521	5110	6443	5573	3808	3953	4120	22
hsa-miR-4522	0	0	0	1	0	0	21
hsa-miR-4523	1	2	0	2	2	1	21
hsa-miR-4525	0	0	1	0	1	1	21
hsa-miR-4527	4	5	5	2	1	4	22
hsa-miR-4536-5p	1	0	1	0	1	0	21
hsa-miR-454-3p	1720	2260	2091	1745	1785	1830	23
hsa-miR-454-5p	331	350	352	297	249	265	22
hsa-miR-455-3p	602	639	527	570	508	488	21
hsa-miR-455-5p	1862	1851	1635	1456	1258	1549	22
hsa-miR-4635	8	4	10	11	9	7	21
hsa-miR-4637	4	0	0	3	0	0	22
hsa-miR-4638-3p	4	2	0	1	4	3	23
hsa-miR-4638-5p	4	7	3	0	3	4	21
hsa-miR-4639-5p	1	1	0	0	2	0	22
hsa-miR-4640-3p	3	3	0	5	0	2	22
hsa-miR-4640-5p	0	1	0	1	0	0	23
hsa-miR-4641	0	0	0	1	1	0	24
hsa-miR-4642	0	0	0	0	0	1	22
hsa-miR-4645-3p	17	14	6	14	7	6	22
hsa-miR-4646-3p	1	0	0	2	0	0	21
hsa-miR-4646-5p	0	0	2	0	0	1	22
hsa-miR-4647	1	0	1	3	0	1	23
hsa-miR-4651	2	0	0	0	0	0	20
hsa-miR-4652-3p	3	6	2	4	8	5	22
hsa-miR-4652-5p	29	36	25	20	17	19	22
hsa-miR-4653-3p	0	0	0	1	0	0	23
hsa-miR-4654	2	0	1	1	1	0	22
hsa-miR-4655-5p	2	0	1	3	0	0	22
hsa-miR-4657	0	1	0	0	0	0	23
hsa-miR-4658	0	0	0	0	1	0	23
hsa-miR-4659a-3p	50	61	51	51	41	49	22
hsa-miR-4659a-5p	1	0	0	0	0	0	22
hsa-miR-4659b-3p	1	0	0	0	1	0	22
hsa-miR-4660	2	5	4	3	2	8	23
hsa-miR-4661-3p	2	2	4	0	0	2	22
hsa-miR-4661-5p	11	20	9	15	11	14	22
hsa-miR-4662a-5p	14	10	9	8	4	4	22
hsa-miR-4662b	0	0	0	1	0	0	22
hsa-miR-4663	1	0	0	0	0	2	24
hsa-miR-4664-3p	109	92	85	86	77	82	22
hsa-miR-4664-5p	1	4	2	4	3	1	22
hsa-miR-4665-5p	4	6	4	2	0	0	23
hsa-miR-4667-3p	0	0	0	1	0	1	21
hsa-miR-4667-5p	0	2	2	3	1	1	22
hsa-miR-4668-5p	5	5	4	4	1	8	23
hsa-miR-4671-3p	63	57	41	48	66	58	21
hsa-miR-4671-5p	36	30	36	29	24	24	22
hsa-miR-4672	1	0	0	0	1	1	21
hsa-miR-4673	1	0	0	0	0	0	22
hsa-miR-4674	1	0	0	0	0	0	21
hsa-miR-4676-3p	19	16	25	11	16	12	22
hsa-miR-4676-5p	1	1	0	0	0	0	21
hsa-miR-4677-3p	210	284	228	220	230	212	22
hsa-miR-4677-5p	35	26	27	27	19	13	22
hsa-miR-4680-3p	1	1	0	0	2	0	21
hsa-miR-4680-5p	2	0	0	0	1	0	23
hsa-miR-4682	1	4	6	2	0	0	23
hsa-miR-4683	3	1	1	1	0	0	23
hsa-miR-4684-3p	10	10	5	7	8	14	22
hsa-miR-4684-5p	5	3	2	2	2	5	22
hsa-miR-4685-3p	3	4	3	0	4	1	22
hsa-miR-4686	5	4	4	4	0	5	23
hsa-miR-4687-3p	2	7	1	3	3	1	21
hsa-miR-4687-5p	0	1	2	1	1	2	22
hsa-miR-4688	0	2	0	2	0	0	22
hsa-miR-4689	2	0	2	1	0	0	22
hsa-miR-4690-3p	3	1	1	2	0	3	21
hsa-miR-4690-5p	1	1	1	0	1	0	22
hsa-miR-4691-3p	1	2	3	3	1	1	23
hsa-miR-4695-3p	1	0	0	0	1	1	22
hsa-miR-4695-5p	1	0	0	0	0	0	22
hsa-miR-4697-5p	1	0	0	0	0	0	22
hsa-miR-4698	5	1	2	0	0	0	23
hsa-miR-4701-5p	0	0	0	0	0	2	22
hsa-miR-4706	1	3	0	0	0	0	25
hsa-miR-4707-3p	9	5	2	3	3	3	22
hsa-miR-4707-5p	14	14	11	11	8	10	23
hsa-miR-4709-3p	0	0	0	0	0	1	23
hsa-miR-4709-5p	1	1	0	0	1	2	22
hsa-miR-4714-3p	0	1	0	3	1	0	22
hsa-miR-4714-5p	0	0	0	0	0	1	22
hsa-miR-4715-5p	0	0	0	2	0	0	22
hsa-miR-4717-3p	0	3	2	0	1	2	21
hsa-miR-4720-5p	0	2	1	1	4	1	22
hsa-miR-4723-3p	2	2	4	0	0	1	22
hsa-miR-4723-5p	1	0	1	2	2	2	24
hsa-miR-4724-5p	1	1	3	1	0	2	23
hsa-miR-4725-3p	5	3	3	7	2	10	22
hsa-miR-4725-5p	3	2	3	3	0	1	21
hsa-miR-4726-3p	0	0	0	0	2	0	22
hsa-miR-4726-5p	4	0	2	2	1	0	23
hsa-miR-4727-3p	1	1	1	0	0	1	22
hsa-miR-4728-3p	9	5	5	5	2	2	25
hsa-miR-4728-5p	2	0	2	2	0	3	23
hsa-miR-4729	0	1	0	0	0	0	22
hsa-miR-4731-3p	0	0	1	0	0	0	22
hsa-miR-4731-5p	3	3	2	6	1	2	22
hsa-miR-4733-5p	2	1	0	0	0	0	22
hsa-miR-4735-5p	0	0	0	0	2	1	22
hsa-miR-4737	0	0	0	0	1	0	20
hsa-miR-4738-3p	0	1	0	0	0	0	22
hsa-miR-4739	0	0	0	0	1	0	25
hsa-miR-4741	0	4	2	4	2	2	23
hsa-miR-4742-3p	7	7	4	8	7	5	23
hsa-miR-4742-5p	3	2	2	0	0	1	23
hsa-miR-4743-3p	0	3	0	0	0	0	21
hsa-miR-4743-5p	0	1	2	1	1	1	23
hsa-miR-4744	0	0	0	0	1	0	23
hsa-miR-4746-3p	1	2	0	0	0	0	21
hsa-miR-4746-5p	175	172	196	174	125	148	23
hsa-miR-4747-3p	4	1	1	2	3	1	22
hsa-miR-4747-5p	3	0	0	2	0	1	22
hsa-miR-4748	2	2	3	5	0	0	21
hsa-miR-4749-5p	0	0	1	0	0	2	22
hsa-miR-4750-5p	0	1	2	2	2	0	22
hsa-miR-4753-3p	5	2	1	2	0	4	22
hsa-miR-4753-5p	0	0	1	3	0	0	22
hsa-miR-4754	0	0	0	1	0	1	23
hsa-miR-4755-3p	3	2	1	2	1	0	22
hsa-miR-4755-5p	12	6	9	3	11	6	22
hsa-miR-4757-3p	0	1	0	0	1	0	22
hsa-miR-4758-3p	5	13	7	3	0	1	23
hsa-miR-4758-5p	3	1	2	0	1	0	23
hsa-miR-4759	0	0	1	0	0	0	21
hsa-miR-4761-3p	1	0	0	0	0	0	21
hsa-miR-4761-5p	0	0	0	0	0	1	21
hsa-miR-4762-3p	3	2	3	0	2	3	22
hsa-miR-4762-5p	2	0	4	0	4	1	21
hsa-miR-4763-3p	1	0	0	0	0	0	24
hsa-miR-4764-5p	0	0	0	1	0	0	21
hsa-miR-4765	0	1	3	0	2	1	22
hsa-miR-4766-3p	2	2	0	1	0	0	21
hsa-miR-4766-5p	0	0	1	0	0	0	21
hsa-miR-4767	0	0	1	0	0	0	23
hsa-miR-4768-3p	0	0	1	2	0	0	20
hsa-miR-4768-5p	6	7	3	6	2	3	22
hsa-miR-4769-3p	0	1	0	0	1	1	22
hsa-miR-4769-5p	1	0	0	0	0	0	24
hsa-miR-4772-3p	2	1	0	0	0	0	22
hsa-miR-4772-5p	1	0	0	0	0	1	22
hsa-miR-4774-5p	0	0	0	0	2	3	22
hsa-miR-4775	37	33	37	39	29	28	22
hsa-miR-4778-5p	0	0	0	0	1	0	22
hsa-miR-4781-3p	1	4	3	1	0	0	22
hsa-miR-4782-5p	1	0	0	0	0	1	22
hsa-miR-4783-3p	1	0	0	1	2	1	23
hsa-miR-4784	0	1	0	1	0	0	20
hsa-miR-4785	0	4	6	2	0	0	21
hsa-miR-4786-3p	0	0	0	0	0	1	22
hsa-miR-4786-5p	2	0	4	2	3	3	22
hsa-miR-4787-3p	25	28	29	26	25	16	24
hsa-miR-4787-5p	0	1	0	0	0	0	22
hsa-miR-4788	37	30	25	28	19	27	22
hsa-miR-4791	18	16	9	9	13	11	18
hsa-miR-4792	1	1	0	3	2	1	18
hsa-miR-4793-3p	1	1	1	0	0	1	23
hsa-miR-4794	1	1	0	0	0	0	22
hsa-miR-4795-3p	2	1	2	2	0	1	22
hsa-miR-4795-5p	0	0	0	1	0	2	21
hsa-miR-4796-3p	5	4	0	6	1	6	22
hsa-miR-4796-5p	9	11	10	7	3	6	22
hsa-miR-4797-3p	16	14	23	16	11	12	21
hsa-miR-4797-5p	5	5	1	2	7	5	21
hsa-miR-4798-5p	0	2	1	0	0	0	22
hsa-miR-4799-5p	3	7	4	1	1	4	22
hsa-miR-4802-3p	7	4	10	8	1	1	23
hsa-miR-4802-5p	0	2	0	1	0	1	22
hsa-miR-4803	0	1	0	1	1	2	21
hsa-miR-4804-3p	6	1	1	0	1	0	21
hsa-miR-4804-5p	0	3	0	1	2	0	21
hsa-miR-483-3p	12	4	8	1	3	5	21
hsa-miR-483-5p	2	1	4	2	4	4	22
hsa-miR-484	4350	3927	3432	3867	2721	3319	22
hsa-miR-485-3p	1	5	1	1	4	0	22
hsa-miR-485-5p	0	0	1	1	0	1	22
hsa-miR-486-3p	29	23	19	14	16	14	21
hsa-miR-486-5p	131	116	93	84	87	96	22
hsa-miR-487a-3p	0	1	4	0	3	0	22
hsa-miR-487b-3p	0	1	0	2	2	3	22
hsa-miR-489-3p	65	62	58	55	40	56	22
hsa-miR-489-5p	0	0	0	1	0	0	22
hsa-miR-491-3p	6	8	9	6	12	3	22
hsa-miR-491-5p	126	131	140	95	101	86	22
hsa-miR-492	0	0	0	0	0	1	23
hsa-miR-493-3p	0	2	0	2	0	1	22
hsa-miR-493-5p	0	1	1	0	0	0	22
hsa-miR-494-3p	10	16	16	13	9	12	22
hsa-miR-495-3p	4	3	4	9	6	9	22
hsa-miR-496	0	1	0	0	0	0	22
hsa-miR-497-3p	1	1	1	0	0	0	22
hsa-miR-497-5p	101	98	98	85	74	74	21
hsa-miR-4999-3p	2	0	0	0	0	0	20
hsa-miR-4999-5p	13	8	10	4	5	6	21
hsa-miR-499a-5p	26	40	25	32	36	23	21
hsa-miR-499b-3p	7	4	8	6	3	4	22
hsa-miR-499b-5p	3	2	4	3	1	1	21
hsa-miR-5000-3p	3	7	4	2	5	5	22
hsa-miR-5000-5p	4	1	3	0	0	0	22
hsa-miR-5001-3p	21	18	19	18	17	12	22
hsa-miR-5001-5p	9	4	9	3	3	6	24
hsa-miR-5002-3p	2	0	0	1	0	0	21
hsa-miR-5002-5p	8	4	6	3	4	5	24
hsa-miR-5003-3p	2	3	5	1	3	2	21
hsa-miR-5003-5p	0	0	0	2	2	0	23
hsa-miR-5004-3p	0	0	0	0	0	1	22
hsa-miR-5006-3p	0	0	0	2	1	0	21
hsa-miR-5008-3p	1	2	1	0	0	1	21
hsa-miR-5008-5p	2	0	0	0	1	0	22
hsa-miR-5009-5p	7	8	18	12	11	7	24
hsa-miR-500a-3p	1059	1085	1062	926	704	861	22
hsa-miR-500a-5p	41	47	34	32	29	30	23
hsa-miR-500b-3p	19	15	11	13	3	9	20
hsa-miR-500b-5p	13	9	9	13	7	6	18
hsa-miR-501-3p	827	953	906	754	671	780	22
hsa-miR-501-5p	86	107	80	84	69	81	22
hsa-miR-5010-3p	56	49	70	53	42	52	22
hsa-miR-5010-5p	4	5	2	1	3	6	22
hsa-miR-502-3p	710	692	636	550	542	558	22
hsa-miR-502-5p	14	25	22	8	16	25	21
hsa-miR-503-3p	11	12	21	8	11	10	23
hsa-miR-503-5p	1050	972	855	778	494	743	23
hsa-miR-504-5p	0	0	3	1	2	0	22
hsa-miR-505-3p	1234	1210	1162	1022	1058	1047	22
hsa-miR-505-5p	69	60	57	49	46	44	22
hsa-miR-506-3p	0	2	0	0	0	0	21
hsa-miR-5087	1	2	1	1	0	0	23
hsa-miR-5089-5p	0	0	0	0	1	0	21
hsa-miR-509-3-5p	0	0	0	1	0	0	22
hsa-miR-5090	1	4	0	0	0	1	23
hsa-miR-5091	0	2	0	0	0	2	23
hsa-miR-5092	0	0	1	0	0	0	22
hsa-miR-5094	15	13	17	22	5	10	22
hsa-miR-5095	5	1	1	0	1	6	21
hsa-miR-5096	2	2	4	9	1	0	21
hsa-miR-5100	1	2	0	4	2	2	22
hsa-miR-511-5p	2	3	2	3	1	2	21
hsa-miR-515-5p	0	0	1	0	0	0	24
hsa-miR-516b-5p	0	0	0	0	0	1	22
hsa-miR-5187-3p	0	0	0	0	1	0	21
hsa-miR-5187-5p	4	2	2	1	0	0	22
hsa-miR-5188	2	0	1	1	4	1	23
hsa-miR-518c-3p	0	0	0	0	0	1	23
hsa-miR-5193	0	0	0	0	1	0	22
hsa-miR-5195-3p	0	2	0	0	0	0	21
hsa-miR-5197-3p	0	0	0	0	0	1	23
hsa-miR-519c-3p	0	1	0	0	0	0	22
hsa-miR-522-3p	1	0	1	0	0	0	22
hsa-miR-532-3p	229	184	202	178	162	147	22
hsa-miR-532-5p	5115	5139	4813	4186	3605	4069	22
hsa-miR-539-3p	2	1	1	2	0	1	22
hsa-miR-539-5p	0	1	1	0	0	1	22
hsa-miR-542-3p	687	667	644	602	558	586	22
hsa-miR-542-5p	3	4	0	5	6	0	23
hsa-miR-543	31	24	24	28	19	39	22
hsa-miR-545-3p	3	1	0	1	0	1	22
hsa-miR-545-5p	0	0	1	1	0	1	22
hsa-miR-548a-3p	29	30	22	31	20	27	22
hsa-miR-548a-5p	1	2	0	3	0	1	22
hsa-miR-548aa	15	15	15	17	11	12	25
hsa-miR-548ab	10	8	9	12	10	11	22
hsa-miR-548ac	1	0	0	0	0	0	22
hsa-miR-548ad-5p	16	11	10	17	10	9	20
hsa-miR-548ae-5p	84	88	93	71	65	76	20
hsa-miR-548ag	0	1	0	0	0	0	21
hsa-miR-548ah-3p	7	10	9	7	6	11	22
hsa-miR-548ah-5p	1	0	0	0	0	0	20
hsa-miR-548ai	2	3	1	1	1	2	22
hsa-miR-548aj-3p	0	0	0	0	0	1	21
hsa-miR-548ak	0	0	1	0	1	2	21
hsa-miR-548al	2	1	1	0	0	0	22
hsa-miR-548am-3p	16	16	18	14	16	17	22
hsa-miR-548am-5p	1	0	1	1	1	4	22
hsa-miR-548an	1	0	0	3	0	0	20
hsa-miR-548ao-3p	1	1	3	0	0	0	22
hsa-miR-548ap-5p	0	1	0	1	0	0	19
hsa-miR-548aq-3p	20	26	18	17	17	20	22
hsa-miR-548aq-5p	0	1	1	0	1	0	22
hsa-miR-548ar-3p	11	13	11	10	5	8	21
hsa-miR-548as-5p	0	2	2	2	0	1	22
hsa-miR-548at-3p	3	0	5	3	4	2	21
hsa-miR-548at-5p	4	3	3	5	1	3	22
hsa-miR-548au-3p	0	1	0	0	0	0	21
hsa-miR-548au-5p	5	1	2	4	4	4	21
hsa-miR-548av-3p	3	4	3	3	1	5	20
hsa-miR-548av-5p	0	0	0	1	0	0	18
hsa-miR-548aw	0	2	0	0	0	0	20
hsa-miR-548ay-3p	19	22	23	28	21	28	22
hsa-miR-548ay-5p	31	37	35	32	20	34	21
hsa-miR-548az-5p	13	17	12	12	12	13	22
hsa-miR-548b-3p	3	4	3	4	5	3	22
hsa-miR-548b-5p	117	102	96	84	71	84	22
hsa-miR-548ba	0	0	0	0	1	0	22
hsa-miR-548bb-5p	0	0	1	0	0	0	22
hsa-miR-548c-3p	0	0	1	0	0	0	22
hsa-miR-548c-5p	2	1	2	1	1	4	22
hsa-miR-548d-3p	0	2	2	1	1	1	22
hsa-miR-548d-5p	39	41	44	40	25	34	22
hsa-miR-548e-3p	182	173	186	129	156	163	22
hsa-miR-548e-5p	2	0	0	3	2	0	22
hsa-miR-548f-3p	9	5	4	6	7	5	19
hsa-miR-548f-5p	1	0	0	0	0	0	22
hsa-miR-548g-3p	0	0	0	0	1	0	22
hsa-miR-548g-5p	0	0	0	0	1	0	23
hsa-miR-548h-3p	4	3	4	5	2	1	23
hsa-miR-548i	0	1	0	1	0	1	22
hsa-miR-548j-3p	12	14	11	11	10	13	21
hsa-miR-548j-5p	99	126	85	76	74	86	22
hsa-miR-548k	261	310	331	234	235	276	22
hsa-miR-548l	26	41	21	29	23	18	22
hsa-miR-548n	43	55	46	57	53	51	22
hsa-miR-548o-3p	98	116	104	86	65	91	22
hsa-miR-548o-5p	2	1	2	1	1	4	22
hsa-miR-548p	13	18	18	11	11	16	22
hsa-miR-548q	12	4	8	8	3	4	22
hsa-miR-548s	16	19	19	17	18	26	23
hsa-miR-548t-3p	15	15	15	17	11	12	25
hsa-miR-548t-5p	2	1	0	2	1	2	21
hsa-miR-548u	77	63	46	45	47	64	23
hsa-miR-548v	10	2	3	4	9	3	22
hsa-miR-548w	9	10	10	9	10	9	23
hsa-miR-548x-3p	0	0	1	0	0	0	20
hsa-miR-548y	77	103	104	122	102	109	22
hsa-miR-548z	4	3	5	5	2	1	23
hsa-miR-549a	30	35	35	29	25	29	21
hsa-miR-550a-3-5p	33	30	15	25	22	28	20
hsa-miR-550a-3p	8	15	11	13	6	8	22
hsa-miR-550a-5p	80	69	61	62	46	57	23
hsa-miR-550b-2-5p	0	0	0	1	0	0	22
hsa-miR-551a	3	6	4	5	5	4	21
hsa-miR-551b-5p	4	3	5	6	1	3	22
hsa-miR-552-5p	1	0	0	0	0	0	21
hsa-miR-556-3p	38	43	31	39	24	54	22
hsa-miR-556-5p	48	37	44	33	36	35	22
hsa-miR-557	0	2	0	1	0	1	23
hsa-miR-5571-3p	0	1	0	0	0	0	19
hsa-miR-558	1	0	0	2	2	0	19
hsa-miR-5581-3p	4	7	2	7	6	7	22
hsa-miR-5582-3p	6	14	9	7	5	4	22
hsa-miR-5582-5p	0	0	0	1	0	0	22
hsa-miR-5584-3p	0	0	1	1	1	1	22
hsa-miR-5584-5p	3	2	0	0	0	0	22
hsa-miR-5585-3p	9	7	7	10	8	10	22
hsa-miR-5587-3p	0	1	1	0	1	1	21
hsa-miR-5587-5p	0	0	0	1	2	0	18
hsa-miR-5588-3p	0	0	3	0	0	0	19
hsa-miR-5588-5p	0	3	0	1	0	1	21
hsa-miR-559	1	0	0	1	0	0	21
hsa-miR-5591-3p	0	1	0	0	0	0	21
hsa-miR-561-3p	2	1	1	1	3	0	22
hsa-miR-561-5p	9	4	5	3	9	1	22
hsa-miR-5680	1	1	3	0	1	1	22
hsa-miR-5684	1	2	1	1	1	0	20
hsa-miR-5687	1	0	0	0	0	0	22
hsa-miR-5689	0	0	0	0	1	0	22
hsa-miR-5690	13	20	11	7	8	9	21
hsa-miR-5691	0	0	0	1	0	0	22
hsa-miR-5695	1	2	1	1	2	1	22
hsa-miR-5696	3	2	1	1	1	0	22
hsa-miR-5697	5	12	9	11	7	2	22
hsa-miR-5698	1	0	0	1	0	1	22
hsa-miR-5699-3p	1	3	2	2	0	5	22
hsa-miR-5699-5p	10	10	17	7	4	7	22
hsa-miR-570-3p	6	5	8	4	2	4	22
hsa-miR-570-5p	2	3	1	1	1	2	22
hsa-miR-5706	0	0	1	0	1	0	22
hsa-miR-5708	3	1	0	2	1	1	20
hsa-miR-573	11	2	4	10	7	7	24
hsa-miR-574-3p	860	764	898	753	527	640	22
hsa-miR-574-5p	1239	1333	1346	1143	1021	1112	23
hsa-miR-576-3p	231	287	292	245	218	226	22
hsa-miR-576-5p	189	170	183	130	101	133	22
hsa-miR-577	156	177	181	132	78	128	21
hsa-miR-578	0	0	1	0	2	2	21
hsa-miR-579-3p	26	22	26	20	15	25	23
hsa-miR-579-5p	82	104	71	56	54	63	22
hsa-miR-580-3p	22	25	25	19	16	23	22
hsa-miR-580-5p	1	0	1	2	0	0	22
hsa-miR-581	14	22	4	10	13	17	21
hsa-miR-582-3p	22	26	27	14	19	24	22
hsa-miR-582-5p	3	11	10	4	10	6	23
hsa-miR-584-3p	1	0	0	3	0	3	22
hsa-miR-584-5p	169	140	149	121	122	102	22
hsa-miR-586	2	3	4	3	2	4	22
hsa-miR-588	1	2	3	7	2	5	21
hsa-miR-589-3p	13	10	16	11	10	10	24
hsa-miR-589-5p	2957	2819	2614	2328	1924	2331	22
hsa-miR-590-3p	563	623	527	565	493	512	21
hsa-miR-590-5p	2	4	3	8	4	4	22
hsa-miR-597-3p	57	25	34	40	25	26	23
hsa-miR-597-5p	4	12	7	4	3	7	22
hsa-miR-598-3p	282	249	239	206	213	173	22
hsa-miR-598-5p	1	2	2	3	0	7	23
hsa-miR-600	2	0	1	0	1	0	23
hsa-miR-602	1	4	0	0	1	0	23
hsa-miR-603	0	0	0	0	0	1	22
hsa-miR-6073	0	1	0	0	0	1	20
hsa-miR-6081	1	0	2	0	1	0	24
hsa-miR-610	2	11	4	1	5	3	21
hsa-miR-612	0	0	0	0	0	1	25
hsa-miR-6133	0	0	0	0	1	0	19
hsa-miR-615-3p	5366	4457	3422	3771	3062	3799	22
hsa-miR-615-5p	43	49	52	45	23	41	22
hsa-miR-616-3p	1	4	3	1	1	2	22
hsa-miR-616-5p	12	8	5	4	13	9	22
hsa-miR-617	0	1	0	0	0	0	22
hsa-miR-618	3	6	5	3	5	6	23
hsa-miR-619-3p	0	0	0	2	0	0	24
hsa-miR-619-5p	29	30	25	22	26	25	22
hsa-miR-622	0	1	0	1	0	0	21
hsa-miR-624-3p	3	5	4	7	7	10	21
hsa-miR-624-5p	117	134	127	99	90	98	22
hsa-miR-625-3p	877	897	842	796	709	738	22
hsa-miR-625-5p	117	91	75	75	69	64	21
hsa-miR-627-3p	26	20	21	30	18	17	20
hsa-miR-627-5p	0	5	0	2	2	1	22
hsa-miR-628-3p	35	23	30	25	14	8	21
hsa-miR-628-5p	167	123	137	126	109	130	22
hsa-miR-629-3p	45	55	30	43	32	45	22
hsa-miR-629-5p	1577	1478	1654	1193	1132	1216	21
hsa-miR-632	1	2	1	1	0	0	19
hsa-miR-636	4	5	3	6	4	0	23
hsa-miR-639	0	0	1	3	0	0	23
hsa-miR-641	222	237	187	173	166	212	24
hsa-miR-642a-3p	24	13	17	10	11	9	22
hsa-miR-642a-5p	30	23	19	13	5	27	22
hsa-miR-642b-5p	0	2	1	2	2	0	22
hsa-miR-643	8	13	13	11	12	12	22
hsa-miR-6500-3p	8	2	3	2	3	7	21
hsa-miR-6501-3p	0	0	1	0	1	0	23
hsa-miR-6501-5p	0	1	1	0	2	2	22
hsa-miR-6504-5p	0	0	0	1	0	0	21
hsa-miR-6505-3p	8	5	1	1	3	6	21
hsa-miR-6505-5p	10	15	16	19	12	11	22
hsa-miR-6506-5p	0	0	2	0	0	0	23
hsa-miR-6508-3p	2	1	0	1	0	5	22
hsa-miR-6508-5p	0	0	2	1	0	0	21
hsa-miR-6509-3p	3	0	0	3	2	1	22
hsa-miR-6509-5p	1	4	0	1	0	1	21
hsa-miR-651-5p	673	640	720	553	382	604	22
hsa-miR-6510-3p	1	1	0	1	2	1	21
hsa-miR-6511a-3p	1	0	2	1	1	1	22
hsa-miR-6511b-3p	4	3	2	3	4	6	23
hsa-miR-6511b-5p	0	1	0	0	0	0	24
hsa-miR-6513-3p	2	2	2	1	4	1	21
hsa-miR-6514-3p	1	0	0	0	0	1	21
hsa-miR-6514-5p	8	9	7	9	3	3	23
hsa-miR-6515-3p	1	0	0	0	0	0	20
hsa-miR-6515-5p	7	5	6	5	0	5	21
hsa-miR-6516-3p	14	13	16	15	6	6	22
hsa-miR-6516-5p	25	22	22	16	13	18	22
hsa-miR-652-3p	288	232	213	216	131	241	21
hsa-miR-652-5p	27	33	40	31	25	37	25
hsa-miR-653-3p	120	111	112	109	103	105	22
hsa-miR-653-5p	443	439	424	399	367	387	21
hsa-miR-654-3p	9	12	11	8	11	7	22
hsa-miR-654-5p	4	1	1	1	0	2	22
hsa-miR-655-3p	0	0	1	0	3	1	22
hsa-miR-656-3p	0	3	1	2	2	3	21
hsa-miR-658	1	0	0	0	0	0	25
hsa-miR-659-3p	1	1	0	0	0	0	22
hsa-miR-659-5p	41	27	41	28	24	33	22
hsa-miR-660-3p	7	6	5	6	6	14	21
hsa-miR-660-5p	1288	1394	1223	1114	1013	1201	22
hsa-miR-663a	2	0	0	7	3	6	22
hsa-miR-663b	20	10	22	8	9	8	22
hsa-miR-664a-5p	24	21	23	18	19	20	24
hsa-miR-664b-5p	2	2	3	3	1	2	24
hsa-miR-665	0	0	0	0	1	0	20
hsa-miR-668-3p	0	0	1	0	0	0	23
hsa-miR-671-3p	1019	1020	896	810	659	745	21
hsa-miR-671-5p	495	550	504	480	315	402	23
hsa-miR-6715b-3p	0	1	0	0	0	0	22
hsa-miR-6716-3p	6	2	7	12	3	8	22
hsa-miR-6717-5p	1	2	1	0	0	2	22
hsa-miR-6718-5p	3	0	0	0	0	1	21
hsa-miR-6719-3p	0	0	0	0	1	0	22
hsa-miR-6721-5p	5	5	3	5	0	1	23
hsa-miR-6723-5p	3	1	0	2	1	3	22
hsa-miR-6724-5p	6	5	5	3	3	3	23
hsa-miR-6726-3p	4	2	1	0	1	1	20
hsa-miR-6726-5p	1	0	0	0	0	0	21
hsa-miR-6727-5p	4	0	0	1	1	3	23
hsa-miR-6728-3p	1	0	0	2	0	0	21
hsa-miR-6728-5p	3	4	3	2	0	0	23
hsa-miR-6729-5p	0	2	0	3	3	0	22
hsa-miR-6732-3p	0	4	0	1	2	0	23
hsa-miR-6733-3p	0	0	1	2	1	1	20
hsa-miR-6733-5p	9	6	8	4	4	15	22
hsa-miR-6734-3p	0	1	0	0	0	1	23
hsa-miR-6734-5p	5	4	4	2	2	3	23
hsa-miR-6735-3p	4	3	1	1	3	5	22
hsa-miR-6735-5p	0	1	1	0	4	2	25
hsa-miR-6736-3p	0	0	2	0	0	0	21
hsa-miR-6736-5p	0	2	1	2	1	1	21
hsa-miR-6737-3p	1	4	0	2	1	0	22
hsa-miR-6737-5p	0	0	1	0	0	0	21
hsa-miR-6738-3p	0	4	1	1	0	0	24
hsa-miR-6738-5p	0	0	0	0	0	1	23
hsa-miR-6739-3p	2	0	3	0	0	0	21
hsa-miR-6739-5p	0	0	1	0	0	0	22
hsa-miR-6740-3p	0	0	1	0	0	0	22
hsa-miR-6740-5p	0	1	0	0	0	0	22
hsa-miR-6741-3p	5	1	0	3	3	4	22
hsa-miR-6741-5p	0	1	3	0	1	0	22
hsa-miR-6742-3p	1	0	0	0	1	0	20
hsa-miR-6742-5p	1	0	0	0	0	0	22
hsa-miR-6743-3p	1	3	3	1	1	0	23
hsa-miR-6743-5p	2	0	0	0	0	0	22
hsa-miR-6746-3p	1	1	1	0	1	0	22
hsa-miR-6746-5p	0	0	1	0	0	0	22
hsa-miR-6747-3p	19	20	13	15	6	9	21
hsa-miR-6748-3p	0	1	0	0	0	0	21
hsa-miR-6748-5p	1	0	0	1	0	0	22
hsa-miR-6749-3p	0	1	0	0	0	0	21
hsa-miR-675-3p	0	0	0	2	0	0	20
hsa-miR-675-5p	1	1	0	2	1	1	23
hsa-miR-6750-3p	0	0	1	0	2	0	21
hsa-miR-6750-5p	1	0	2	1	1	0	24
hsa-miR-6751-3p	0	0	0	1	0	0	21
hsa-miR-6753-3p	0	2	0	3	2	3	22
hsa-miR-6754-3p	0	1	1	1	0	0	22
hsa-miR-6754-5p	0	1	0	0	0	0	22
hsa-miR-6755-3p	0	1	0	0	0	0	22
hsa-miR-6755-5p	3	5	2	3	3	2	22
hsa-miR-6756-3p	1	1	0	0	2	0	20
hsa-miR-6757-5p	1	0	0	0	0	0	22
hsa-miR-6758-3p	5	0	0	3	1	1	20
hsa-miR-6758-5p	2	0	0	0	1	3	23
hsa-miR-6759-5p	0	0	0	0	1	0	22
hsa-miR-676-3p	38	32	44	51	37	40	21
hsa-miR-676-5p	5	4	3	6	1	2	21
hsa-miR-6761-3p	1	0	0	1	0	0	22
hsa-miR-6761-5p	0	2	0	0	3	1	21
hsa-miR-6762-3p	4	5	2	2	6	1	23
hsa-miR-6762-5p	2	2	2	2	1	1	23
hsa-miR-6763-3p	1	2	0	1	0	1	21
hsa-miR-6763-5p	3	2	8	3	2	1	19
hsa-miR-6764-3p	0	1	0	0	0	1	21
hsa-miR-6764-5p	2	4	3	3	0	3	22
hsa-miR-6765-3p	0	1	0	2	0	0	21
hsa-miR-6766-3p	3	3	2	3	2	0	22
hsa-miR-6766-5p	0	0	0	1	0	0	24
hsa-miR-6767-5p	0	1	0	1	0	0	23
hsa-miR-6769a-5p	0	0	2	0	0	0	21
hsa-miR-6769b-3p	0	2	1	1	0	3	21
hsa-miR-6770-3p	0	1	0	0	0	0	21
hsa-miR-6772-3p	15	14	16	13	6	7	23
hsa-miR-6772-5p	0	0	2	0	0	1	22
hsa-miR-6773-3p	1	0	0	0	0	0	22
hsa-miR-6773-5p	1	0	2	1	1	5	23
hsa-miR-6775-3p	3	1	4	1	0	3	21
hsa-miR-6776-3p	0	0	2	0	1	0	23
hsa-miR-6777-3p	1	0	2	0	1	0	20
hsa-miR-6777-5p	0	0	2	1	0	0	23
hsa-miR-6778-3p	0	0	0	0	0	1	21
hsa-miR-6778-5p	0	0	1	0	0	0	22
hsa-miR-6779-3p	0	2	1	1	1	0	21
hsa-miR-6779-5p	2	0	1	2	0	0	21
hsa-miR-6780a-3p	1	2	0	0	0	1	21
hsa-miR-6780a-5p	1	0	1	4	2	3	23
hsa-miR-6780b-3p	5	2	5	3	1	0	21
hsa-miR-6781-3p	0	0	0	0	1	0	22
hsa-miR-6781-5p	1	0	0	0	0	0	21
hsa-miR-6782-3p	2	0	3	1	0	1	23
hsa-miR-6782-5p	1	2	0	0	0	0	25
hsa-miR-6783-3p	7	6	4	9	3	4	22
hsa-miR-6783-5p	3	5	5	9	2	11	22
hsa-miR-6784-3p	1	4	0	1	2	1	22
hsa-miR-6785-5p	2	0	1	1	0	2	22
hsa-miR-6786-3p	5	2	7	3	2	3	23
hsa-miR-6786-5p	0	0	0	0	0	2	21
hsa-miR-6787-3p	2	3	10	4	2	0	22
hsa-miR-6787-5p	0	0	0	1	0	0	22
hsa-miR-6789-3p	2	3	0	5	2	1	21
hsa-miR-6789-5p	0	0	0	1	0	0	24
hsa-miR-6790-5p	0	0	0	1	0	0	23
hsa-miR-6791-3p	1	0	0	2	0	0	21
hsa-miR-6791-5p	0	0	1	0	0	0	22
hsa-miR-6793-3p	0	0	0	1	1	0	20
hsa-miR-6793-5p	0	1	0	0	0	1	22
hsa-miR-6794-3p	1	1	1	1	0	0	20
hsa-miR-6794-5p	0	0	0	0	1	0	20
hsa-miR-6796-3p	1	0	0	2	0	0	21
hsa-miR-6796-5p	0	1	0	0	2	1	23
hsa-miR-6797-3p	3	0	0	3	0	2	22
hsa-miR-6797-5p	0	0	0	1	1	0	25
hsa-miR-6798-3p	4	10	2	1	0	7	21
hsa-miR-6799-5p	0	0	0	0	0	1	20
hsa-miR-6800-3p	1	1	0	1	0	1	21
hsa-miR-6801-3p	0	0	1	0	0	2	20
hsa-miR-6801-5p	3	0	0	0	1	0	23
hsa-miR-6802-3p	1	1	1	0	0	0	22
hsa-miR-6802-5p	0	0	1	0	0	0	20
hsa-miR-6803-3p	0	1	0	0	0	1	22
hsa-miR-6804-5p	0	2	0	1	0	0	21
hsa-miR-6805-5p	5	1	1	1	1	2	22
hsa-miR-6806-3p	4	0	2	1	2	1	22
hsa-miR-6807-5p	0	1	0	1	0	2	22
hsa-miR-6808-3p	1	0	0	1	0	2	21
hsa-miR-6809-3p	0	1	0	0	0	0	21
hsa-miR-6810-3p	0	0	0	0	0	1	23
hsa-miR-6812-3p	2	0	2	3	0	1	21
hsa-miR-6812-5p	0	2	0	0	0	0	25
hsa-miR-6813-5p	0	0	2	0	0	2	23
hsa-miR-6814-5p	0	1	0	0	0	0	22
hsa-miR-6815-3p	0	0	0	1	0	0	21
hsa-miR-6815-5p	3	1	0	1	0	1	23
hsa-miR-6816-3p	0	3	2	2	0	0	18
hsa-miR-6816-5p	0	0	0	0	1	0	21
hsa-miR-6817-3p	1	0	0	0	0	1	19
hsa-miR-6818-3p	3	0	1	3	0	1	22
hsa-miR-6818-5p	1	1	1	2	0	1	22
hsa-miR-6819-3p	0	0	0	0	1	0	21
hsa-miR-6819-5p	1	0	0	1	0	3	22
hsa-miR-6820-3p	2	1	2	0	0	0	22
hsa-miR-6820-5p	1	1	0	0	0	1	19
hsa-miR-6821-3p	0	0	0	1	0	0	21
hsa-miR-6823-5p	0	0	0	1	0	2	21
hsa-miR-6824-5p	0	2	1	0	1	0	22
hsa-miR-6825-5p	2	0	0	0	1	2	22
hsa-miR-6826-3p	1	1	0	1	0	1	22
hsa-miR-6827-3p	1	0	1	1	0	1	21
hsa-miR-6827-5p	5	4	2	3	5	0	22
hsa-miR-6828-5p	1	0	0	0	0	2	22
hsa-miR-6829-5p	0	0	0	1	0	0	20
hsa-miR-6830-3p	1	0	1	0	0	1	23
hsa-miR-6831-5p	0	1	0	0	0	1	24
hsa-miR-6832-5p	0	0	1	1	0	0	23
hsa-miR-6833-3p	0	2	4	0	1	1	21
hsa-miR-6834-5p	1	0	0	0	0	1	21
hsa-miR-6836-3p	0	1	2	1	4	8	21
hsa-miR-6837-3p	2	1	0	0	0	0	23
hsa-miR-6837-5p	1	1	2	0	1	0	21
hsa-miR-6838-3p	0	1	0	0	0	0	20
hsa-miR-6838-5p	0	2	0	0	0	1	22
hsa-miR-6839-5p	1	0	0	1	0	0	22
hsa-miR-6840-3p	0	0	0	1	0	1	22
hsa-miR-6840-5p	29	27	28	23	12	22	24
hsa-miR-6842-3p	15	16	21	16	15	20	22
hsa-miR-6842-5p	2	0	2	0	0	3	22
hsa-miR-6843-3p	0	1	0	1	0	0	21
hsa-miR-6844	0	1	2	0	1	0	21
hsa-miR-6845-3p	1	0	0	0	0	0	21
hsa-miR-6845-5p	0	0	0	0	1	0	19
hsa-miR-6846-3p	0	0	0	0	1	4	21
hsa-miR-6846-5p	0	0	4	0	0	0	22
hsa-miR-6847-3p	0	3	2	0	1	1	22
hsa-miR-6847-5p	3	1	6	3	2	0	23
hsa-miR-6848-5p	0	1	1	0	1	0	23
hsa-miR-6849-3p	0	0	0	0	1	0	22
hsa-miR-6850-3p	0	2	2	1	0	2	20
hsa-miR-6850-5p	0	1	0	3	2	1	22
hsa-miR-6851-3p	0	0	1	0	2	1	21
hsa-miR-6851-5p	1	2	1	1	0	0	23
hsa-miR-6852-5p	3	3	2	2	2	4	21
hsa-miR-6853-3p	5	0	1	3	1	4	22
hsa-miR-6853-5p	1	0	0	0	0	0	24
hsa-miR-6854-3p	0	2	2	0	0	0	21
hsa-miR-6854-5p	3	0	3	6	2	4	24
hsa-miR-6855-3p	7	4	1	1	3	1	22
hsa-miR-6855-5p	0	0	0	0	0	1	25
hsa-miR-6856-3p	0	0	0	0	1	0	22
hsa-miR-6857-3p	1	1	3	1	0	1	21
hsa-miR-6858-3p	0	0	0	1	0	0	22
hsa-miR-6858-5p	1	0	0	0	0	0	22
hsa-miR-6859-5p	1	0	0	1	0	0	23
hsa-miR-6860	3	1	1	1	1	2	22
hsa-miR-6861-5p	0	1	1	1	0	0	22
hsa-miR-6862-3p	0	1	0	0	0	0	24
hsa-miR-6862-5p	0	0	1	1	0	0	22
hsa-miR-6864-5p	0	0	0	0	1	0	24
hsa-miR-6865-3p	0	0	0	0	1	0	21
hsa-miR-6865-5p	0	0	1	0	0	1	23
hsa-miR-6866-5p	4	10	9	14	11	13	23
hsa-miR-6868-3p	0	0	0	1	0	0	21
hsa-miR-6869-5p	0	0	1	0	0	0	22
hsa-miR-6871-3p	0	0	0	1	0	0	22
hsa-miR-6871-5p	1	1	1	2	0	0	22
hsa-miR-6873-3p	7	7	21	11	12	9	23
hsa-miR-6874-3p	1	1	1	0	1	2	23
hsa-miR-6874-5p	0	2	0	2	0	0	23
hsa-miR-6875-3p	2	0	1	0	0	0	22
hsa-miR-6875-5p	1	1	1	0	0	0	21
hsa-miR-6876-3p	1	0	1	0	0	2	24
hsa-miR-6876-5p	2	3	0	1	0	1	22
hsa-miR-6877-3p	0	0	0	1	0	0	21
hsa-miR-6877-5p	6	1	2	3	2	2	22
hsa-miR-6878-5p	3	0	1	0	0	3	23
hsa-miR-6880-5p	1	0	0	0	0	0	22
hsa-miR-6881-3p	3	3	3	1	2	1	22
hsa-miR-6882-5p	2	10	9	5	7	2	22
hsa-miR-6884-3p	0	3	1	1	0	0	23
hsa-miR-6884-5p	1	1	4	1	0	2	22
hsa-miR-6885-3p	1	0	3	0	0	0	21
hsa-miR-6885-5p	0	0	0	1	0	0	25
hsa-miR-6886-3p	4	2	3	2	1	6	21
hsa-miR-6886-5p	0	0	0	1	0	0	21
hsa-miR-6888-3p	1	0	2	0	0	1	21
hsa-miR-6889-5p	0	0	0	1	1	3	23
hsa-miR-6891-3p	0	0	0	0	1	0	21
hsa-miR-6891-5p	2	0	0	1	0	0	19
hsa-miR-6892-3p	0	0	0	1	0	1	21
hsa-miR-6892-5p	0	0	1	0	0	0	21
hsa-miR-6894-3p	1	0	0	1	0	0	21
hsa-miR-6895-3p	0	1	0	0	0	0	22
hsa-miR-7-1-3p	191	201	204	170	154	163	22
hsa-miR-7-5p	43526	58440	56753	43079	45625	47013	23
hsa-miR-708-3p	4	1	3	2	2	0	22
hsa-miR-708-5p	1	0	1	1	2	4	23
hsa-miR-7106-5p	1	0	0	0	0	0	20
hsa-miR-7108-3p	2	1	3	1	0	1	20
hsa-miR-7108-5p	1	1	1	2	0	0	21
hsa-miR-7109-3p	2	0	0	0	0	0	22
hsa-miR-7109-5p	0	1	1	0	0	0	21
hsa-miR-7110-3p	1	4	4	3	0	0	22
hsa-miR-7110-5p	1	0	0	0	0	0	21
hsa-miR-7111-3p	10	2	2	8	0	6	22
hsa-miR-7111-5p	3	0	2	2	0	0	22
hsa-miR-7112-3p	0	0	1	0	0	0	23
hsa-miR-7113-5p	0	2	2	4	0	4	21
hsa-miR-7114-3p	3	0	0	0	0	1	21
hsa-miR-7114-5p	6	8	4	3	0	2	21
hsa-miR-7151-3p	2	2	2	3	1	0	21
hsa-miR-7151-5p	3	1	2	1	1	0	23
hsa-miR-7155-3p	2	7	3	0	1	3	19
hsa-miR-7155-5p	0	0	2	0	0	0	19
hsa-miR-7156-5p	0	0	0	1	1	0	23
hsa-miR-7160-5p	0	0	0	1	0	0	21
hsa-miR-744-3p	40	27	35	39	38	27	22
hsa-miR-744-5p	6258	5548	5003	4630	3526	4185	22
hsa-miR-758-3p	2	2	0	3	0	1	22
hsa-miR-760	65	61	57	51	41	41	20
hsa-miR-765	1	0	2	0	0	1	21
hsa-miR-766-3p	118	73	104	87	60	84	22
hsa-miR-766-5p	18	27	14	19	16	16	22
hsa-miR-769-3p	40	43	42	42	27	42	23
hsa-miR-769-5p	941	959	950	905	750	760	22
hsa-miR-7703	1	0	0	0	0	0	23
hsa-miR-7704	64	35	32	160	91	115	19
hsa-miR-7705	8	2	7	4	3	7	23
hsa-miR-7706	155	147	121	104	81	70	24
hsa-miR-7843-3p	0	0	0	0	0	1	22
hsa-miR-7845-5p	1	1	0	2	0	0	21
hsa-miR-7846-3p	0	0	0	1	0	1	21
hsa-miR-7851-3p	9	3	4	10	0	2	22
hsa-miR-7853-5p	2	0	0	0	1	0	21
hsa-miR-7854-3p	37	17	24	20	9	12	21
hsa-miR-7974	217	201	199	193	132	193	24
hsa-miR-7976	65	53	56	56	53	77	19
hsa-miR-7977	1	0	0	0	0	1	18
hsa-miR-8072	1	0	2	2	1	1	20
hsa-miR-8082	1	0	0	0	1	0	22
hsa-miR-8086	1	0	0	0	0	0	22
hsa-miR-874-3p	380	407	380	324	250	262	22
hsa-miR-874-5p	2	1	0	2	1	1	23
hsa-miR-875-3p	0	0	0	1	0	0	21
hsa-miR-876-5p	0	0	1	0	0	0	22
hsa-miR-877-3p	46	33	35	23	29	34	21
hsa-miR-877-5p	180	187	172	161	114	156	20
hsa-miR-885-3p	2	0	0	3	0	0	22
hsa-miR-885-5p	0	4	7	1	2	1	22
hsa-miR-887-5p	0	1	0	0	0	0	21
hsa-miR-889-3p	5	4	8	1	5	3	21
hsa-miR-9-3p	224	195	167	186	153	161	22
hsa-miR-9-5p	3076	3101	3213	2724	1794	2717	23
hsa-miR-921	0	0	0	1	0	0	25
hsa-miR-92a-1-5p	158	156	170	124	97	125	23
hsa-miR-92a-2-5p	2	5	1	1	0	0	22
hsa-miR-92a-3p	28606	28778	26789	24920	19226	22839	22
hsa-miR-92b-3p	10094	9051	7965	8047	6718	7004	22
hsa-miR-92b-5p	526	495	438	424	302	384	22
hsa-miR-93-3p	223	222	235	193	194	196	22
hsa-miR-93-5p	23642	25919	23769	21282	13193	20580	23
hsa-miR-933	10	5	7	8	8	7	22
hsa-miR-935	420	470	389	360	301	324	23
hsa-miR-936	1	0	1	0	1	2	22
hsa-miR-937-3p	19	21	18	18	14	11	22
hsa-miR-937-5p	1	1	1	0	0	2	20
hsa-miR-939-3p	1	1	0	1	0	0	21
hsa-miR-939-5p	4	0	1	1	1	4	24
hsa-miR-940	9	4	4	13	3	3	21
hsa-miR-941	1353	1399	1320	1147	869	1112	23
hsa-miR-942-3p	28	36	24	21	18	19	22
hsa-miR-942-5p	447	428	377	382	274	346	22
hsa-miR-943	3	3	5	2	2	3	21
hsa-miR-944	0	1	1	0	0	1	22
hsa-miR-95-3p	604	686	700	512	446	529	22
hsa-miR-95-5p	2	0	4	1	3	2	21
hsa-miR-96-3p	4	6	5	1	6	7	22
hsa-miR-96-5p	3899	4316	3839	3775	3282	3845	23
hsa-miR-98-3p	39	34	28	22	22	34	22
hsa-miR-98-5p	10218	9763	9601	8135	7654	8484	22
hsa-miR-99a-5p	172	171	199	195	132	210	22
hsa-miR-99b-3p	1085	1088	1016	952	870	812	22
hsa-miR-99b-5p	24005	24420	24300	21940	18242	18680	22
novel_miR_1	0	5	0	3	0	1	23
novel_miR_10	0	0	2	0	1	0	22
novel_miR_100	100	121	109	142	128	148	21
novel_miR_101	20	30	37	34	14	25	23
novel_miR_102	3	2	1	1	1	1	16
novel_miR_103	486	550	527	1041	790	1036	22
novel_miR_104	5	5	4	1	0	0	19
novel_miR_105	5	5	4	1	0	0	19
novel_miR_106	4	3	3	0	2	0	16
novel_miR_107	12420	8362	6871	7120	6722	7326	17
novel_miR_108	2	0	0	1	3	2	22
novel_miR_109	1	2	3	5	2	1	20
novel_miR_11	5	5	4	4	3	3	21
novel_miR_110	12	4	5	8	4	5	16
novel_miR_111	0	3	0	0	1	1	23
novel_miR_112	3	4	4	1	0	5	16
novel_miR_113	2	0	2	3	2	2	21
novel_miR_114	1	2	1	0	0	1	20
novel_miR_115	8	4	1	3	4	2	17
novel_miR_116	4	4	6	3	2	7	22
novel_miR_117	7	1	2	0	1	4	23
novel_miR_118	3	3	4	2	2	5	16
novel_miR_119	1	1	0	0	0	0	23
novel_miR_12	4	8	2	2	4	3	23
novel_miR_120	9	6	10	2	3	8	22
novel_miR_121	1	3	3	2	1	2	22
novel_miR_122	3	3	2	3	5	3	20
novel_miR_123	3	5	4	5	5	8	22
novel_miR_124	8	7	7	8	6	5	21
novel_miR_125	3	2	1	1	2	1	21
novel_miR_126	3	3	1	0	4	2	22
novel_miR_127	5	4	0	1	2	0	18
novel_miR_128	0	0	1	4	4	3	22
novel_miR_129	2	2	7	1	3	2	23
novel_miR_13	8	12	4	7	5	11	23
novel_miR_130	0	2	2	1	0	1	24
novel_miR_131	1	1	0	0	0	0	23
novel_miR_132	1	0	0	0	3	0	15
novel_miR_133	4	2	1	2	1	2	20
novel_miR_134	2	0	0	2	1	0	21
novel_miR_135	0	1	2	1	1	3	21
novel_miR_136	0	1	1	1	0	0	24
novel_miR_137	5261	5656	5121	4556	3784	4593	23
novel_miR_138	1	3	3	2	1	2	22
novel_miR_139	36	31	29	15	15	26	21
novel_miR_14	0	1	2	1	1	0	22
novel_miR_140	5	8	3	5	1	6	22
novel_miR_141	2	4	0	4	2	2	20
novel_miR_142	4	4	3	0	1	1	23
novel_miR_143	68	58	50	58	34	40	22
novel_miR_144	50	36	15	33	29	36	16
novel_miR_145	3	2	2	1	1	2	22
novel_miR_146	8	3	5	1	5	3	23
novel_miR_147	0	1	4	0	1	2	22
novel_miR_149	7	8	7	8	7	5	22
novel_miR_15	1	2	2	4	1	5	22
novel_miR_151	0	1	0	0	0	0	23
novel_miR_152	3	6	1	3	1	5	23
novel_miR_153	3	3	2	3	1	3	24
novel_miR_154	2	1	2	1	0	0	22
novel_miR_155	0	2	2	1	1	1	25
novel_miR_156	4	2	1	2	0	3	15
novel_miR_157	4	2	1	2	0	3	15
novel_miR_158	10	2	3	4	3	4	21
novel_miR_16	2	2	0	1	2	0	21
novel_miR_160	0	1	3	0	0	2	20
novel_miR_162	15	10	5	8	10	7	16
novel_miR_163	6	4	5	1	0	2	20
novel_miR_164	17	7	6	5	5	8	22
novel_miR_165	0	3	2	1	2	2	22
novel_miR_166	3	3	0	1	2	1	21
novel_miR_167	10	2	1	3	1	3	22
novel_miR_168	4	3	4	3	2	7	21
novel_miR_169	2	1	2	1	1	1	22
novel_miR_17	195	101	65	123	116	124	15
novel_miR_170	1	2	0	1	3	0	22
novel_miR_171	0	1	0	4	0	0	21
novel_miR_172	3	0	0	2	3	1	21
novel_miR_173	0	0	1	1	2	7	15
novel_miR_174	8	6	4	6	3	5	19
novel_miR_175	4	3	1	0	0	2	24
novel_miR_176	10	1	3	4	2	4	23
novel_miR_177	5	4	0	1	1	1	21
novel_miR_178	0	3	5	3	1	3	22
novel_miR_179	842	422	271	446	330	414	15
novel_miR_18	5	5	3	9	0	5	21
novel_miR_180	8562	6330	5584	4235	3808	3997	17
novel_miR_181	23	24	16	14	17	7	23
novel_miR_182	3	2	1	5	4	2	22
novel_miR_183	1	3	1	1	0	0	25
novel_miR_184	0	3	2	4	3	1	22
novel_miR_185	3	0	3	2	2	0	22
novel_miR_186	1	1	0	2	3	4	25
novel_miR_187	1	6	1	2	2	3	20
novel_miR_188	4	2	5	0	1	2	22
novel_miR_189	10	7	5	10	1	5	22
novel_miR_19	2	1	2	3	3	0	22
novel_miR_190	5	3	4	3	4	3	22
novel_miR_191	8	6	4	6	3	5	19
novel_miR_192	2	3	0	1	0	1	21
novel_miR_193	11	9	7	7	8	7	21
novel_miR_194	315	201	131	228	344	315	16
novel_miR_195	2	4	0	0	0	0	18
novel_miR_196	0	3	2	1	0	2	22
novel_miR_197	3	7	1	3	0	5	15
novel_miR_198	0	1	1	0	0	1	20
novel_miR_199	1	1	0	2	4	0	22
novel_miR_2	14	13	12	8	3	7	22
novel_miR_20	3	2	7	0	3	3	23
novel_miR_200	0	3	8	1	0	1	22
novel_miR_201	4	5	6	0	1	0	15
novel_miR_202	5	1	1	5	5	6	22
novel_miR_203	25	18	28	33	24	32	22
novel_miR_204	4	6	2	3	2	2	22
novel_miR_205	2	1	0	2	2	1	15
novel_miR_206	4	1	1	1	1	7	21
novel_miR_207	6	3	4	1	1	1	21
novel_miR_208	4	1	1	1	3	1	23
novel_miR_209	6	5	0	0	3	0	20
novel_miR_21	3	2	7	0	3	3	23
novel_miR_210	4	0	1	3	4	2	16
novel_miR_211	7	8	3	5	3	4	22
novel_miR_212	0	0	2	0	1	0	20
novel_miR_213	0	5	1	2	7	2	22
novel_miR_214	2	3	3	1	1	1	23
novel_miR_215	9	8	11	5	11	4	21
novel_miR_216	3	1	2	0	2	1	22
novel_miR_217	3	3	3	0	1	1	22
novel_miR_218	3	3	3	0	1	1	22
novel_miR_219	2	2	0	0	0	0	18
novel_miR_22	4	2	2	1	2	1	22
novel_miR_220	5	6	4	3	5	6	24
novel_miR_221	2	1	0	0	0	2	21
novel_miR_222	0	0	1	3	1	2	19
novel_miR_223	18	16	17	25	16	24	21
novel_miR_224	1	13	14	9	12	2	23
novel_miR_225	6	3	4	1	1	1	21
novel_miR_226	8	12	11	8	5	6	21
novel_miR_227	129	106	81	174	158	169	19
novel_miR_228	3	5	2	2	2	2	22
novel_miR_229	3	5	2	2	2	2	22
novel_miR_23	3	2	1	1	3	2	21
novel_miR_230	4	0	1	1	2	0	22
novel_miR_231	11	12	11	9	4	9	24
novel_miR_232	0	4	0	1	1	1	22
novel_miR_233	1	3	3	1	5	0	23
novel_miR_234	5	3	0	0	1	0	20
novel_miR_235	0	0	1	1	0	0	22
novel_miR_236	9	2	2	6	10	12	20
novel_miR_237	9	6	0	2	4	4	15
novel_miR_238	17	22	24	13	12	13	20
novel_miR_239	3	4	3	5	0	3	24
novel_miR_24	0	2	4	2	0	2	21
novel_miR_240	4	6	11	1	7	6	21
novel_miR_241	0	3	0	0	2	3	22
novel_miR_242	2	2	1	1	2	3	16
novel_miR_243	2	2	1	1	2	3	16
novel_miR_244	0	3	1	0	1	4	15
novel_miR_245	0	0	1	3	0	3	21
novel_miR_246	3	1	1	2	0	1	22
novel_miR_247	7	11	2	11	8	6	15
novel_miR_248	4	20	7	10	8	13	24
novel_miR_249	7	6	5	7	2	3	22
novel_miR_25	25	21	18	29	23	25	18
novel_miR_250	1	2	0	8	3	1	22
novel_miR_251	7	5	5	0	0	0	16
novel_miR_252	25	21	18	29	23	25	18
novel_miR_253	19	9	6	11	11	11	20
novel_miR_254	4	7	3	1	3	2	22
novel_miR_255	1	1	0	2	2	4	22
novel_miR_256	2	2	3	2	0	2	17
novel_miR_257	2	1	3	2	1	2	24
novel_miR_258	2	1	1	0	2	2	22
novel_miR_259	1	2	0	1	0	1	22
novel_miR_26	63	42	36	43	40	47	17
novel_miR_260	1	5	3	1	1	2	22
novel_miR_261	2	3	0	6	0	0	20
novel_miR_262	3	3	0	4	0	2	21
novel_miR_263	34	40	36	32	30	32	24
novel_miR_264	1	0	0	0	0	1	20
novel_miR_265	5	2	3	6	11	0	22
novel_miR_266	4	2	1	1	0	4	22
novel_miR_267	7	8	4	7	8	8	24
novel_miR_268	2	2	0	2	3	2	15
novel_miR_269	1	5	2	1	1	3	23
novel_miR_27	1	7	4	3	7	9	22
novel_miR_270	0	0	0	5	1	1	22
novel_miR_271	4	2	8	9	10	2	20
novel_miR_272	2	0	0	3	0	0	21
novel_miR_273	102	87	87	46	55	83	22
novel_miR_274	0	2	4	3	1	0	23
novel_miR_275	60	66	44	52	50	44	25
novel_miR_276	0	3	1	0	1	2	23
novel_miR_277	1	1	2	2	4	1	21
novel_miR_278	7	7	6	6	2	6	23
novel_miR_279	2	1	1	1	1	1	22
novel_miR_28	2	3	4	2	1	4	21
novel_miR_280	5	4	3	2	3	6	22
novel_miR_281	0	1	3	1	1	1	23
novel_miR_282	6	5	7	4	2	4	21
novel_miR_283	1	2	1	0	1	0	21
novel_miR_284	1	0	1	1	0	1	21
novel_miR_285	2	2	0	1	1	2	20
novel_miR_286	2	0	3	2	2	1	18
novel_miR_287	8	6	5	0	3	2	15
novel_miR_288	11	4	8	7	8	4	23
novel_miR_289	11	4	3	7	12	17	16
novel_miR_29	1	0	0	2	1	1	15
novel_miR_290	5	9	6	7	4	11	23
novel_miR_291	9	9	4	6	4	6	23
novel_miR_292	3	2	0	2	0	1	23
novel_miR_293	245	133	92	158	140	155	15
novel_miR_294	9	5	1	5	5	4	19
novel_miR_295	65	49	31	60	45	59	18
novel_miR_296	7	11	13	9	2	3	24
novel_miR_297	1	2	0	1	0	1	22
novel_miR_298	1	2	1	1	0	0	20
novel_miR_299	6	3	1	5	4	4	22
novel_miR_3	1	1	0	4	3	2	22
novel_miR_30	31	22	18	17	17	25	21
novel_miR_300	183	233	178	184	143	163	22
novel_miR_301	1	1	2	1	1	1	22
novel_miR_302	9	5	5	12	7	5	22
novel_miR_303	5	8	9	14	6	11	22
novel_miR_304	25	10	9	14	12	10	22
novel_miR_305	7	10	11	6	6	3	21
novel_miR_306	4	4	7	1	1	8	22
novel_miR_307	3	2	5	4	1	3	24
novel_miR_308	11	13	11	7	10	12	20
novel_miR_309	1	4	1	5	4	1	22
novel_miR_31	4	2	0	1	0	0	22
novel_miR_310	1	1	5	3	2	4	23
novel_miR_311	12	8	4	9	10	15	21
novel_miR_312	10	6	8	8	6	6	22
novel_miR_313	9	0	1	5	0	3	21
novel_miR_314	11	8	8	37	27	36	16
novel_miR_315	5	4	5	3	1	5	24
novel_miR_316	2	1	5	3	2	2	22
novel_miR_317	5	3	4	3	7	8	20
novel_miR_318	4	7	5	10	5	3	21
novel_miR_319	1	3	1	11	8	10	15
novel_miR_32	6	2	1	6	0	5	16
novel_miR_320	1	0	1	1	0	1	21
novel_miR_321	9	18	13	8	7	4	22
novel_miR_322	2	2	8	4	5	4	22
novel_miR_323	13	9	10	8	7	14	22
novel_miR_324	3	3	2	0	0	1	22
novel_miR_325	13	9	10	8	7	14	22
novel_miR_326	10	9	4	6	4	6	23
novel_miR_327	2	0	0	0	0	0	15
novel_miR_328	4	3	1	2	1	0	20
novel_miR_329	0	0	1	0	0	0	17
novel_miR_33	14	5	7	8	4	5	22
novel_miR_330	3	3	0	1	0	2	18
novel_miR_331	0	1	0	1	6	6	19
novel_miR_332	27	20	23	111	89	108	17
novel_miR_333	0	0	0	1	0	0	24
novel_miR_334	3	2	1	0	0	0	15
novel_miR_335	0	4	1	0	2	0	21
novel_miR_336	97	103	105	79	66	58	21
novel_miR_337	2	9	1	3	2	3	24
novel_miR_338	3	1	0	1	1	0	22
novel_miR_339	0	2	1	0	1	3	24
novel_miR_34	12	6	1	7	1	6	16
novel_miR_340	5	2	2	2	2	3	21
novel_miR_341	7	6	6	8	5	10	22
novel_miR_342	1	2	1	1	2	3	21
novel_miR_343	34	34	15	21	20	23	23
novel_miR_344	13	19	14	13	10	8	22
novel_miR_345	2	4	4	3	2	5	21
novel_miR_346	3	2	2	1	1	5	23
novel_miR_347	75	37	37	73	65	66	16
novel_miR_348	21	10	14	13	11	8	17
novel_miR_349	5	2	2	3	2	3	20
novel_miR_35	2	0	1	4	0	0	22
novel_miR_350	3	0	0	3	0	2	22
novel_miR_351	49	23	19	8	12	9	16
novel_miR_352	6	4	1	3	4	1	15
novel_miR_353	13	13	5	11	11	8	17
novel_miR_354	2	3	2	5	0	5	23
novel_miR_355	1	4	3	2	2	2	23
novel_miR_356	2	1	0	0	2	0	21
novel_miR_357	8	5	5	8	3	6	22
novel_miR_358	12	18	11	18	11	16	23
novel_miR_359	0	1	0	4	2	0	19
novel_miR_36	6	4	1	5	3	7	20
novel_miR_360	5	5	3	7	3	8	25
novel_miR_361	3	1	0	2	4	2	18
novel_miR_362	12	7	8	7	3	6	22
novel_miR_363	0	0	0	3	0	3	21
novel_miR_364	59	29	21	12	9	12	15
novel_miR_365	5	1	3	2	1	6	20
novel_miR_366	0	0	0	4	2	0	23
novel_miR_367	4	1	0	2	0	1	22
novel_miR_368	1	2	2	1	2	1	20
novel_miR_369	206	238	229	187	136	161	22
novel_miR_37	8	9	7	6	4	5	24
novel_miR_370	10	11	9	7	10	12	21
novel_miR_371	7	2	4	2	2	1	22
novel_miR_372	6	7	3	9	4	3	22
novel_miR_373	1	1	0	0	0	0	23
novel_miR_374	3	1	0	1	2	2	23
novel_miR_375	19	11	14	3	8	13	21
novel_miR_376	3	7	10	4	0	4	22
novel_miR_377	5	3	6	4	1	0	22
novel_miR_378	0	4	0	0	2	0	21
novel_miR_379	1	2	4	6	5	8	18
novel_miR_38	8	9	7	6	4	5	24
novel_miR_380	17	8	9	7	6	11	23
novel_miR_381	2	0	0	3	1	1	23
novel_miR_382	7	5	5	6	4	5	19
novel_miR_383	1	1	1	0	1	1	22
novel_miR_384	0	1	0	4	3	5	21
novel_miR_385	0	1	2	0	2	2	22
novel_miR_386	2	5	4	2	2	5	22
novel_miR_387	619	595	540	519	399	494	22
novel_miR_388	1	0	2	2	0	2	23
novel_miR_389	1	0	2	2	0	2	23
novel_miR_39	12	7	8	9	2	5	22
novel_miR_390	2	0	0	5	0	0	22
novel_miR_391	2	2	2	0	2	0	22
novel_miR_392	1	5	2	2	1	0	22
novel_miR_393	6	3	3	0	3	5	23
novel_miR_394	7	3	5	2	2	9	17
novel_miR_395	1	4	0	1	2	2	20
novel_miR_396	5	4	4	1	4	1	22
novel_miR_397	8	7	4	2	3	11	18
novel_miR_398	6	7	1	4	6	4	22
novel_miR_399	3	4	3	2	2	3	15
novel_miR_4	0	2	2	4	4	4	24
novel_miR_40	3	1	1	0	3	3	22
novel_miR_400	11	7	3	6	4	6	22
novel_miR_401	5	4	1	3	6	3	24
novel_miR_402	0	0	2	3	0	2	21
novel_miR_403	4	0	4	0	3	1	22
novel_miR_404	64	36	27	45	19	42	15
novel_miR_405	5	7	3	2	2	5	22
novel_miR_406	36	28	19	30	21	20	22
novel_miR_407	34	31	30	46	38	52	18
novel_miR_408	1	1	4	1	2	1	20
novel_miR_409	0	2	1	0	0	0	22
novel_miR_41	5	1	2	0	1	2	22
novel_miR_410	0	2	2	0	0	1	21
novel_miR_411	3	2	1	1	0	2	21
novel_miR_412	4	1	0	5	2	3	15
novel_miR_413	53	32	21	21	27	17	16
novel_miR_414	1	2	5	2	1	0	22
novel_miR_415	27	26	6	32	31	21	15
novel_miR_416	2	2	4	2	0	1	24
novel_miR_417	19	14	11	20	27	20	16
novel_miR_418	3	2	1	5	3	2	21
novel_miR_419	4	5	4	2	1	1	15
novel_miR_42	14	8	6	3	22	6	25
novel_miR_420	13	5	4	8	36	12	15
novel_miR_421	6	5	5	7	5	4	23
novel_miR_422	1	2	0	1	0	2	24
novel_miR_423	30	19	6	25	34	29	15
novel_miR_424	6	5	7	6	8	7	22
novel_miR_425	4	1	1	1	5	2	16
novel_miR_426	3	0	0	1	0	2	21
novel_miR_427	2	4	1	0	0	1	22
novel_miR_428	4	2	2	1	1	2	22
novel_miR_429	1	1	2	2	2	0	23
novel_miR_43	17	20	15	4	16	18	22
novel_miR_430	0	0	4	8	7	8	15
novel_miR_431	8	5	6	8	2	4	17
novel_miR_432	2	2	1	5	1	2	22
novel_miR_433	1	2	5	4	2	2	22
novel_miR_434	7	4	13	13	7	4	23
novel_miR_435	14	17	7	16	10	18	21
novel_miR_436	3	2	8	7	3	1	23
novel_miR_437	235	149	107	202	190	176	16
novel_miR_438	5	4	2	2	3	0	21
novel_miR_439	2762	1523	1298	1506	1500	1687	15
novel_miR_44	25	21	18	28	21	24	18
novel_miR_440	2	8	2	2	5	1	15
novel_miR_441	3	7	2	2	1	1	18
novel_miR_442	6	2	1	2	5	2	15
novel_miR_443	241	232	157	159	161	182	24
novel_miR_444	541	504	426	405	368	419	22
novel_miR_445	219	152	115	176	336	231	18
novel_miR_446	1	1	4	3	12	8	15
novel_miR_447	1	0	0	4	1	0	22
novel_miR_448	751	370	265	299	249	341	16
novel_miR_449	1	2	0	1	2	2	21
novel_miR_45	0	1	0	0	2	2	24
novel_miR_450	0	1	1	1	0	0	24
novel_miR_451	5	3	11	5	3	7	22
novel_miR_452	11	12	3	2	2	6	22
novel_miR_453	6	3	4	3	2	2	22
novel_miR_454	2	0	1	3	4	1	22
novel_miR_455	2	4	1	3	3	2	21
novel_miR_456	8	4	8	9	9	8	19
novel_miR_457	1	2	0	3	0	1	22
novel_miR_458	5	6	2	3	3	5	22
novel_miR_459	3	3	0	1	1	0	20
novel_miR_46	33	43	31	30	18	32	21
novel_miR_460	0	0	1	2	1	1	21
novel_miR_461	2	1	1	1	1	1	22
novel_miR_462	0	0	2	0	0	5	22
novel_miR_463	33	22	15	28	22	15	18
novel_miR_464	25	22	18	26	15	22	18
novel_miR_465	5	1	0	2	2	4	23
novel_miR_466	29	36	27	25	20	28	22
novel_miR_467	6	3	7	6	7	7	22
novel_miR_468	366	222	147	246	281	300	15
novel_miR_469	101	49	23	45	86	100	15
novel_miR_47	4	2	3	3	0	3	22
novel_miR_470	3	0	0	0	1	1	15
novel_miR_471	1	6	5	3	0	4	21
novel_miR_472	0	0	0	1	0	0	22
novel_miR_473	12	7	2	3	6	9	16
novel_miR_474	1	2	0	1	2	2	21
novel_miR_475	1	1	3	4	1	1	20
novel_miR_476	8	7	10	5	8	3	23
novel_miR_477	180	73	43	70	134	140	16
novel_miR_478	6	9	3	1	3	0	15
novel_miR_479	4	0	5	5	0	3	22
novel_miR_48	2	1	0	6	3	2	24
novel_miR_480	6	18	11	15	12	12	23
novel_miR_481	3	5	1	3	2	3	22
novel_miR_482	1	1	0	7	4	7	15
novel_miR_483	1	1	0	7	4	7	15
novel_miR_484	13	6	4	9	37	13	15
novel_miR_485	6	7	3	6	5	6	22
novel_miR_486	3	4	3	4	3	1	23
novel_miR_487	0	0	1	0	104	0	15
novel_miR_488	26	19	9	25	46	34	17
novel_miR_489	201	111	64	106	83	98	16
[truncated: 248 more rows]
