# Supplementary material for: Mesenchymal Stem Cells Alleviate Renal Fibrosis and Inhibit Autophagy via Exosome Transfer of miRNA-122a
Source: Stem Cells Int. 2022 Jul 7;2022:1981798. doi: 10.1155/2022/1981798 (PMC9289760; doi:10.1155/2022/1981798)
Supplement: Supplementary 5 — Table S4: miRNAs expressed in TGF-β1-treated HK-2 cells treated with mesenchymal stem cell (MSC) supernatant+GW4869 (GW4869-1, GW4869-2, and GW4869-3) and treated with MSC-exo (exo-1, exo-2, and exo-3). [file 1981798.f5.txt]

#ID	GW4869-1	GW4869-2	GW4869-3	exo-1	exo-2	exo-3
hsa-let-7a-2-3p	4.178800666	4.719676997	3.708200469	5.825267397	4.930371324	2.144433685
hsa-let-7a-3p	104.1604759	93.65609041	90.07836973	103.9721969	113.0041107	100.6096804
hsa-let-7a-5p	8895.892765	8309.728803	8768.967059	8202.329542	8839.16971	8504.287885
hsa-let-7b-3p	39.15690994	31.56283992	26.11191164	32.12723231	37.07639236	35.91926422
hsa-let-7b-5p	5203.380681	5003.595066	4927.58039	5110.52474	5006.299042	4911.110543
hsa-let-7c-3p	0.30954079	0	0.309016706	0.176523254	0	0.357405614
hsa-let-7c-5p	333.2206605	253.9776184	232.9985961	269.5510096	264.4651178	271.0921583
hsa-let-7d-3p	727.575627	645.4158294	520.5386408	697.2668551	608.8022511	630.6422061
hsa-let-7d-5p	3358.362802	2970.5942	2986.646461	2995.952675	2747.794546	2846.378311
hsa-let-7e-3p	24.45372241	22.56595564	19.0045274	26.65501142	20.90477441	20.55082281
hsa-let-7e-5p	1246.675532	1208.384801	1253.21725	1255.786432	1220.36551	1222.684606
hsa-let-7f-1-3p	17.17951385	13.12660165	14.21476846	16.41666267	16.17161794	16.44065825
hsa-let-7f-2-3p	4.797882246	4.277207279	4.480742233	4.236558107	5.522015883	6.07589544
hsa-let-7f-5p	25868.47859	25758.52215	27175.85615	24821.99395	28548.03326	26337.93451
hsa-let-7g-3p	0.61908158	0.442469718	0.463525059	0.176523254	0	0.178702807
hsa-let-7g-5p	28669.97751	29671.42936	31282.07014	29716.45423	30217.06256	30041.55019
hsa-let-7i-3p	26.15619676	22.27097583	18.23198564	22.77149983	18.93262588	22.69525649
hsa-let-7i-5p	68504.62702	72678.30608	75917.9882	71259.26041	72725.93525	73520.12185
hsa-miR-1-3p	30.02545663	28.31806198	40.63569681	35.83422066	44.57055677	45.92662141
hsa-miR-100-3p	0.92862237	1.622388968	1.699591882	1.059139527	1.380503971	2.144433685
hsa-miR-100-5p	27533.65327	25899.08003	25717.60632	27905.50216	13045.95974	25643.3167
hsa-miR-101-3p	585.9607156	534.2084401	467.8512925	548.1047051	527.5497317	570.7767657
hsa-miR-101-5p	0	0.442469718	0.309016706	0.176523254	0.394429706	0.178702807
hsa-miR-103a-2-5p	0.154770395	0.589959625	0.154508353	0.529569763	0.197214853	0.893514035
hsa-miR-103a-3p	2136.295763	2207.628915	2503.189825	2200.00932	1807.868557	2193.576956
hsa-miR-106a-3p	0.92862237	0.884939437	0.618033412	0.529569763	1.183289118	0.893514035
hsa-miR-106a-5p	17.33428424	24.33583452	26.26641999	24.88977888	16.7632625	18.58509193
hsa-miR-106b-3p	1646.447462	1556.60847	1586.491767	1645.196732	1337.511133	1495.206387
hsa-miR-106b-5p	518.9451345	457.0712192	403.8848344	495.8538218	485.7401828	509.4817029
hsa-miR-107	269.6100281	253.6826386	255.4023073	271.4927654	265.4511921	254.6515
hsa-miR-10a-3p	306.2906118	301.6168581	297.2740709	272.1988584	253.0266563	291.2855755
hsa-miR-10a-5p	19173.26608	20463.48703	20043.90509	20102.82127	15314.52219	19672.49851
hsa-miR-10b-3p	0	0.294979812	0.463525059	0.882616272	0	0.357405614
hsa-miR-10b-5p	63.14632117	71.97507421	71.38285903	66.37274368	51.47307662	76.48480142
hsa-miR-1178-3p	0	0	0	0.176523254	0	0.178702807
hsa-miR-1179	0.464311185	0.294979812	0.309016706	0.529569763	0	0.178702807
hsa-miR-1180-3p	494.9557233	424.6234398	367.2663548	425.950613	359.1282472	424.2404639
hsa-miR-1180-5p	0.92862237	1.032429343	0.927050117	0.353046509	0.986074265	1.78702807
hsa-miR-1185-1-3p	0.464311185	0.294979812	0.154508353	0.353046509	0	0.178702807
hsa-miR-1185-2-3p	0.154770395	0.147489906	0.463525059	0	0	0
hsa-miR-1197	0	0	0	0	0.197214853	0
hsa-miR-122-3p	0	0	0	0.176523254	0	0
hsa-miR-122-5p	0.464311185	1.032429343	2.008608587	70.07973202	49.50092809	0.357405614
hsa-miR-1224-3p	0	0	0	0	0.197214853	0
hsa-miR-1224-5p	1.392933555	1.327409155	1.08155847	0.882616272	1.183289118	1.072216842
hsa-miR-1226-3p	5.881275011	5.162146716	5.407792351	6.531360415	3.3526525	6.433301054
hsa-miR-1226-5p	0	0.589959625	0.309016706	0.706093018	0.591644559	0.178702807
hsa-miR-1227-3p	1.23816316	0.294979812	0.154508353	0	0.197214853	0.178702807
hsa-miR-1228-3p	0.773851975	0.442469718	0.772541764	0.882616272	0.986074265	1.429622456
hsa-miR-1228-5p	0.61908158	1.032429343	0.927050117	0.706093018	0.591644559	0.714811228
hsa-miR-1229-3p	1.083392765	0.884939437	0.618033412	0.706093018	1.183289118	0.178702807
hsa-miR-1229-5p	0	0.147489906	0	0	0	0.178702807
hsa-miR-1233-3p	0	0	0.154508353	0	0	0
hsa-miR-1234-3p	0.154770395	0.589959625	0	0.529569763	0.197214853	0.536108421
hsa-miR-1236-3p	0.30954079	0	0.309016706	0	0	0
hsa-miR-1236-5p	0	0	0	0	0.197214853	0
hsa-miR-1237-3p	0.61908158	0.589959625	0.463525059	0.706093018	0.394429706	0.178702807
hsa-miR-1237-5p	0.154770395	0.147489906	0	0.176523254	0.394429706	0
hsa-miR-1238-3p	0.154770395	0	0	0	0	0
hsa-miR-124-3p	0	0	0	0	0.197214853	0
hsa-miR-1243	0.464311185	0.442469718	0.463525059	0.706093018	0.986074265	0.536108421
hsa-miR-1246	17.17951385	16.6663594	15.91436035	21.53583705	24.25742691	22.8739593
hsa-miR-1247-3p	0	0.442469718	0.309016706	0.353046509	0.394429706	0.536108421
hsa-miR-1247-5p	0	0.442469718	0.309016706	0.706093018	0.788859412	0.357405614
hsa-miR-1248	0.30954079	0.147489906	0	0	0.197214853	0
hsa-miR-1249-3p	44.57387377	43.2145425	42.18078034	44.13081362	35.30145868	37.17018387
hsa-miR-1249-5p	1.23816316	1.91736878	2.008608587	1.235662781	1.774933677	1.250919649
hsa-miR-1250-5p	8.821912516	9.144374182	8.652467761	7.590499942	12.81896544	10.36476281
hsa-miR-1252-3p	0	0.294979812	0	0.353046509	0.591644559	0
hsa-miR-1252-5p	2.47632632	2.212348592	2.626641999	2.294802308	5.32480103	2.501839299
hsa-miR-1254	7.738519751	11.06174296	9.888534584	9.179209232	6.508090148	8.577734738
hsa-miR-1255a	7.583749356	10.32429343	9.579517878	10.23834876	6.902519854	9.471248773
hsa-miR-1255b-2-3p	0.154770395	0	0	0	0	0
hsa-miR-1255b-5p	0.773851975	0.737449531	0.927050117	0.706093018	0.197214853	0.357405614
hsa-miR-1256	0.464311185	0.147489906	0.309016706	0.529569763	0	0
hsa-miR-1257	0.154770395	0.147489906	0.309016706	0.176523254	0.197214853	0
hsa-miR-1258	0	0.147489906	0.154508353	0	0	0.178702807
hsa-miR-125a-3p	25.53711518	22.27097583	20.39510258	25.41934864	16.7632625	20.37212
hsa-miR-125a-5p	3670.379918	3668.811416	3611.323732	4000.723039	2052.809404	3587.280149
hsa-miR-125b-1-3p	105.5534094	85.10167585	79.88081844	93.20427836	80.0692303	89.53010633
hsa-miR-125b-2-3p	0	0.442469718	0.154508353	0.353046509	0.394429706	0.357405614
hsa-miR-125b-5p	968.0888209	841.8723844	812.4049194	928.3357952	582.3754608	848.8383335
hsa-miR-126-3p	1756.179672	1525.04563	1505.838407	1633.016627	1286.826916	1433.196513
hsa-miR-126-5p	44.72864416	38.3473756	30.28363716	35.6576974	39.44297059	43.60348492
hsa-miR-1260a	0.92862237	1.179919249	0.463525059	0.882616272	0.591644559	0.536108421
hsa-miR-1260b	132.019147	82.15187773	62.26686621	97.26431321	86.97175016	94.89119054
hsa-miR-1261	0	0.294979812	0	0	0	0
hsa-miR-1262	2.47632632	3.244777936	4.171725528	4.236558107	3.944297059	2.144433685
hsa-miR-1266-3p	0.30954079	0.147489906	0.309016706	0.176523254	0	0
hsa-miR-1266-5p	5.726504616	6.194576059	8.806976114	7.060930179	9.071883236	7.148112282
hsa-miR-1268a	21.97739609	14.01154109	14.67829352	17.12275568	20.31312985	15.36844141
hsa-miR-1268b	23.37032965	14.4540108	15.29632693	17.65232545	21.29920412	16.26195544
hsa-miR-127-3p	0.773851975	0.147489906	1.390575176	0.706093018	2.169363383	1.072216842
hsa-miR-127-5p	0.154770395	0	0	0	0	0
hsa-miR-1270	9.750534886	11.65170259	7.261892585	9.179209232	9.071883236	9.113843159
hsa-miR-1271-3p	0.92862237	2.064858686	0.309016706	1.941755799	1.774933677	1.072216842
hsa-miR-1271-5p	57.72935734	53.83381575	54.54144857	51.1917438	55.02294398	42.70997088
hsa-miR-1272	0.61908158	0.147489906	0	0.353046509	0	0.536108421
hsa-miR-1273a	0.30954079	0.294979812	0.154508353	0.529569763	1.183289118	0.893514035
hsa-miR-1273c	1.54770395	3.392267842	2.008608587	2.294802308	2.958222794	3.03794772
hsa-miR-1273d	2.16678553	1.622388968	1.08155847	2.647848817	0.788859412	1.250919649
hsa-miR-1273e	0.61908158	0.294979812	0	0	1.97214853	0.536108421
hsa-miR-1273f	0.30954079	0	0.154508353	0.353046509	0.197214853	0.178702807
hsa-miR-1273g-3p	0.773851975	0.442469718	0.154508353	1.059139527	1.183289118	0.893514035
hsa-miR-1273h-3p	0.773851975	1.327409155	1.08155847	0.176523254	1.97214853	0.714811228
hsa-miR-1273h-5p	0.464311185	0.147489906	0	0.353046509	0.197214853	0.893514035
hsa-miR-1275	103.6961647	55.89867443	40.94471351	83.14245285	60.74217471	76.66350422
hsa-miR-1276	4.643111851	2.507328405	2.317625293	4.413081362	5.916445589	3.03794772
hsa-miR-1277-3p	1.702474345	1.327409155	1.390575176	2.118279054	2.958222794	2.323136492
hsa-miR-1277-5p	7.428978961	6.489555871	6.334842468	6.178313906	8.480238677	6.612003861
hsa-miR-1278	20.73923293	20.79607677	20.24059423	18.88798823	23.0741378	21.26563404
hsa-miR-128-1-5p	13.77456516	15.19146033	20.24059423	13.9453371	15.57997338	13.04530491
hsa-miR-128-3p	1950.571288	1577.994506	1363.690722	1687.915359	1644.969089	1666.04627
hsa-miR-1284	1.54770395	1.622388968	1.699591882	1.765232545	3.3526525	1.250919649
hsa-miR-1285-3p	9.905305282	7.816965026	8.806976114	8.120069706	8.085808971	8.399031931
hsa-miR-1285-5p	3.869259876	4.424697185	3.24467541	3.17741858	4.930371324	5.361084211
hsa-miR-1286	2.012015135	2.802308217	1.390575176	2.294802308	3.3526525	1.965730878
hsa-miR-1287-3p	0.464311185	0.147489906	0	0	0	0
hsa-miR-1287-5p	29.09683426	24.48332442	25.49387822	31.59766255	27.41286456	25.3757986
hsa-miR-1288-3p	0.30954079	0.147489906	0	0	0.197214853	0.357405614
hsa-miR-1289	0.154770395	0.442469718	0.463525059	0.353046509	0.788859412	0.536108421
hsa-miR-129-1-3p	2.47632632	3.244777936	2.317625293	2.824372071	2.958222794	2.680542106
hsa-miR-129-2-3p	0	0.294979812	0.154508353	0.176523254	0.986074265	0.357405614
hsa-miR-129-5p	14.23887634	13.27409155	15.45083529	14.29838361	12.42453574	15.36844141
hsa-miR-1290	1.392933555	0.884939437	1.08155847	1.941755799	1.577718824	1.429622456
hsa-miR-1291	0.92862237	1.91736878	0.618033412	1.059139527	0.788859412	0.893514035
hsa-miR-1292-3p	0.773851975	0.147489906	0.463525059	0	0.394429706	0
hsa-miR-1292-5p	10.06007568	7.227005402	9.11599282	9.002685978	6.705305001	9.64995158
hsa-miR-1293	0.30954079	0.884939437	1.08155847	0.882616272	0.394429706	0.714811228
hsa-miR-1294	5.416963826	3.539757748	3.862708822	6.001790652	3.549867353	3.574056141
hsa-miR-1295a	11.29823884	8.259434745	8.497959408	10.59139527	10.84681691	8.399031931
hsa-miR-1296-3p	0.154770395	0.147489906	0.309016706	0	0	0
hsa-miR-1296-5p	62.99155077	57.22608359	56.70456551	60.19442977	45.35941618	47.89235229
hsa-miR-1297	0	0.147489906	0	0.353046509	0	0.178702807
hsa-miR-1298-5p	0	0	0	0.176523254	0	0
hsa-miR-1299	6.655126986	4.867166903	5.716809056	6.178313906	5.127586177	6.07589544
hsa-miR-1301-3p	179.5336582	170.3508416	171.8132884	161.5187778	168.6186993	163.6917713
hsa-miR-1302	0	0	0	0.176523254	0	0
hsa-miR-1303	142.233993	136.5756531	135.0403004	138.9238013	141.4030496	155.6501449
hsa-miR-1304-3p	0.773851975	0.294979812	0.154508353	0.706093018	0.197214853	0.178702807
hsa-miR-1304-5p	8.202830936	6.342065965	7.261892585	9.532255741	5.127586177	5.182381404
hsa-miR-1306-3p	5.416963826	4.424697185	5.253283998	6.354837161	4.535941618	5.003678597
hsa-miR-1306-5p	21.04877372	17.99376855	21.6311694	19.7706045	16.96047735	20.72952562
hsa-miR-1307-3p	1599.552033	1264.283476	1194.813093	1252.43249	803.6505258	1279.512098
hsa-miR-1307-5p	42.87139942	29.64547114	26.11191164	43.24819734	49.10649839	45.5692158
hsa-miR-130a-3p	87.75481398	75.36734205	66.28408338	84.02506913	79.08315604	80.05885756
hsa-miR-130a-5p	0	0	0	0	0	0.178702807
hsa-miR-130b-3p	22.90601846	15.92890987	16.22337705	22.59497657	19.12984074	15.36844141
hsa-miR-130b-5p	325.9464519	290.9975849	265.4453502	299.5599628	298.7805022	296.6466597
hsa-miR-132-3p	28.32298229	25.95822348	24.10330305	24.00716261	17.94655162	18.94249755
hsa-miR-132-5p	18.7272178	15.63393005	17.92296893	18.88798823	19.32705559	25.55450141
hsa-miR-1322	0.154770395	0	0	0.176523254	0	0
hsa-miR-1323	0	0	0.154508353	0.176523254	0	0.357405614
hsa-miR-133a-3p	1.23816316	1.769878874	3.090167058	2.118279054	3.747082206	2.144433685
hsa-miR-133a-5p	0.154770395	0.147489906	0	0.176523254	0	0.357405614
hsa-miR-134-5p	0.464311185	0.147489906	0.309016706	1.412186036	0.591644559	0.357405614
hsa-miR-1343-3p	5.416963826	6.784535683	7.261892585	5.295697634	3.3526525	3.574056141
hsa-miR-1343-5p	0	0	0	0.529569763	0	0.357405614
hsa-miR-135a-3p	0	0	0	0	0	0.178702807
hsa-miR-135a-5p	0.30954079	0.147489906	0.154508353	0	0.394429706	0.357405614
hsa-miR-135b-3p	28.32298229	36.13502701	34.7643794	32.12723231	31.15994677	30.3794772
hsa-miR-135b-5p	413.2369547	366.8073966	332.1929587	383.0554622	360.7059661	410.8377534
hsa-miR-136-3p	0.154770395	0	0	0	0	0
hsa-miR-136-5p	0.30954079	0	0.154508353	0	0.197214853	0.178702807
hsa-miR-137	0	0.294979812	0.618033412	0	0.788859412	0.536108421
hsa-miR-138-1-3p	5.571734221	5.309636622	6.025825762	7.237453433	6.508090148	5.361084211
hsa-miR-138-2-3p	0	0	0.154508353	0	0	0
hsa-miR-138-5p	25.38234478	27.28563264	25.49387822	30.53852302	27.01843486	26.26931264
hsa-miR-139-3p	2.940637505	2.654818311	3.24467541	4.589604616	2.563793088	3.574056141
hsa-miR-139-5p	40.24030271	31.1203702	33.99183763	33.89246486	37.07639236	34.66834457
hsa-miR-140-3p	1160.777963	1241.57003	1213.354095	1183.235375	1228.648534	1037.905903
hsa-miR-140-5p	201.6658247	217.5476116	206.4231594	234.0698354	174.7323597	208.0100674
hsa-miR-141-3p	63.30109156	48.67166903	44.34389728	53.4865461	37.47082206	53.61084211
hsa-miR-141-5p	19.19152898	17.25631902	16.68690211	18.53494172	16.96047735	20.01471439
hsa-miR-142-3p	0.464311185	0	0.309016706	0.529569763	0.394429706	0
hsa-miR-142-5p	0.154770395	0	0.309016706	0.882616272	0	0.357405614
hsa-miR-143-3p	23.21555925	24.0408547	30.43814552	28.24372071	49.50092809	66.65614703
hsa-miR-143-5p	0.61908158	0.442469718	0.309016706	0.353046509	0.591644559	0.893514035
hsa-miR-144-3p	0	0	0	0.176523254	0	0
hsa-miR-144-5p	0	0.294979812	0	0	0	0
hsa-miR-145-3p	0.464311185	0.589959625	0.927050117	0.529569763	0.197214853	1.072216842
hsa-miR-145-5p	0.92862237	1.327409155	1.545083529	0.529569763	2.761007941	3.931461755
hsa-miR-1468-5p	1.54770395	0.589959625	2.008608587	1.58870929	0.986074265	2.144433685
hsa-miR-146a-3p	0	0	0	0.176523254	0	0
hsa-miR-146a-5p	1702.629116	1841.116499	1847.456375	1617.659104	1599.215243	1637.811227
hsa-miR-146b-3p	6.500356591	7.374495308	7.879925997	7.943546451	6.113660442	7.326815089
hsa-miR-146b-5p	274.5626808	333.0322081	304.0724385	299.2069163	261.9013247	299.3272018
hsa-miR-1471	0	0	0	0.176523254	0	0
hsa-miR-147a	0.30954079	0.147489906	0.463525059	0.353046509	0.197214853	0
hsa-miR-147b	284.0036749	213.5653841	202.4059423	233.1872192	142.5863387	236.6025165
hsa-miR-148a-3p	14547.64328	13678.2139	13935.10835	13391.76018	14923.83957	15419.37171
hsa-miR-148a-5p	137.5908812	112.3873085	106.4562551	104.5017666	99.7907156	99.18005791
hsa-miR-148b-3p	2965.86508	3046.846481	2916.808686	3071.504628	3283.824517	3117.827875
hsa-miR-148b-5p	64.22971393	55.45620472	55.77751539	60.19442977	46.34549045	54.86176176
hsa-miR-149-3p	0.464311185	0.589959625	0.618033412	1.059139527	0.986074265	0.178702807
hsa-miR-149-5p	246.0849281	203.0936008	193.7534745	230.5393703	202.9340837	213.90726
hsa-miR-150-3p	0	0.147489906	0	0	0	0
hsa-miR-150-5p	0.30954079	0.589959625	0.154508353	0.176523254	0.197214853	0.357405614
hsa-miR-151a-3p	7147.142072	6153.131395	6047.61144	6262.162452	6312.058584	6296.593406
hsa-miR-151a-5p	261.4071972	222.5622684	156.0534364	257.370905	316.1354093	216.9452078
hsa-miR-151b	21.97739609	14.3065209	8.652467761	15.18099988	20.115915	13.22400772
hsa-miR-152-3p	382.4376461	357.6630224	342.39051	356.0474043	311.0078231	349.3639878
hsa-miR-152-5p	7.119438171	6.784535683	6.180334115	6.70788367	5.916445589	6.790706668
hsa-miR-153-3p	0.30954079	1.032429343	0.309016706	0.529569763	0.394429706	0.178702807
hsa-miR-1537-3p	0.154770395	0.294979812	0	0.353046509	0	0
hsa-miR-1537-5p	0	0.294979812	0.154508353	0.353046509	0.394429706	0.357405614
hsa-miR-1538	0.30954079	0.884939437	0.463525059	1.059139527	0.591644559	0.536108421
hsa-miR-154-3p	0.30954079	0	0	0.176523254	0	0.178702807
hsa-miR-154-5p	0	0.147489906	0.154508353	0	0.591644559	0
hsa-miR-155-3p	0	0.147489906	0.154508353	0.353046509	0.394429706	0.178702807
hsa-miR-155-5p	201.8205951	225.9545362	199.0067585	181.4659056	200.5675055	196.9304934
hsa-miR-15a-3p	0.61908158	0.147489906	0	0	0	0.893514035
hsa-miR-15a-5p	38.22828757	34.66012795	26.57543669	34.24551137	28.99058339	34.84704737
hsa-miR-15b-3p	340.8044098	337.4569053	327.5577081	327.8036835	341.3789105	345.432526
hsa-miR-15b-5p	473.4426384	424.0334802	408.8291017	436.5420083	444.1278489	452.6542102
hsa-miR-16-1-3p	11.29823884	14.4540108	15.91436035	15.53404639	14.79111397	11.61568246
hsa-miR-16-2-3p	1128.585721	1015.615494	914.5349407	1006.359074	1092.570285	1001.629233
hsa-miR-16-5p	616.7600242	677.5686289	611.3895523	689.3233087	653.3728079	590.0766689
hsa-miR-17-3p	5.416963826	5.014656809	6.334842468	6.001790652	6.310875295	6.790706668
hsa-miR-17-5p	1557.918796	1668.995778	1602.869653	1715.09994	1057.268827	1589.02536
hsa-miR-181a-2-3p	698.6335631	611.345661	601.8100345	706.2695411	610.9716145	621.5283629
hsa-miR-181a-3p	157.5562621	152.9470327	167.0235295	171.5806033	157.5746675	138.8520811
hsa-miR-181a-5p	709.7770316	681.5508564	627.3039127	708.2112969	666.1917733	704.0890598
hsa-miR-181b-2-3p	20.27492175	18.28874836	18.07747729	21.18279054	14.59389912	19.83601158
hsa-miR-181b-3p	10.83392765	15.04397043	13.90575176	13.41576734	11.04403177	16.26195544
hsa-miR-181b-5p	810.2230179	838.1851367	790.310225	835.1315169	833.4299686	805.4135514
hsa-miR-181c-3p	25.38234478	27.43312255	23.9487947	24.88977888	26.82122	23.05266211
hsa-miR-181c-5p	6.345586196	6.784535683	4.326233881	5.295697634	4.733156471	5.897192633
hsa-miR-181d-3p	0	0	0.618033412	0.353046509	0.788859412	0.536108421
hsa-miR-181d-5p	188.9746523	179.3477259	196.9981499	176.6997777	200.1730758	185.4935137
hsa-miR-182-3p	10.83392765	7.079515496	8.343451055	7.590499942	9.071883236	11.61568246
hsa-miR-182-5p	5990.54291	6912.556922	7138.59492	6565.429403	6058.045853	6466.718479
hsa-miR-1827	1.54770395	1.179919249	1.236066823	1.059139527	1.183289118	0.893514035
hsa-miR-183-3p	8.048060541	8.406924651	6.025825762	5.295697634	6.310875295	8.041626317
hsa-miR-183-5p	3591.447017	3662.02688	3765.36856	3621.198042	3127.630353	3538.672985
hsa-miR-184	0.30954079	0.294979812	0	0.353046509	0.197214853	0.357405614
hsa-miR-185-3p	43.18094021	38.64235541	38.62708822	39.71773226	40.23183	42.70997088
hsa-miR-185-5p	1220.983646	1137.589646	1283.037362	1124.629654	1024.136731	1150.309969
hsa-miR-186-3p	0	0	0.154508353	0	0	0
hsa-miR-186-5p	1000.900145	1103.666968	1026.553497	1082.970166	1082.315113	1052.202128
hsa-miR-187-3p	8.048060541	7.521985214	6.643859174	9.88530225	5.522015883	8.041626317
hsa-miR-187-5p	0.61908158	1.769878874	0.463525059	0.706093018	1.380503971	0.357405614
hsa-miR-188-3p	0.30954079	0	0	0	0	0
hsa-miR-188-5p	3.0954079	2.654818311	2.16311694	1.765232545	2.169363383	1.78702807
hsa-miR-18a-3p	45.81203693	34.95510776	30.90167058	42.18905782	33.1320953	41.45905123
hsa-miR-18a-5p	47.20497048	47.63923969	43.72586386	43.4247206	34.51259927	48.2497579
hsa-miR-18b-3p	0	0	0	0	0.591644559	0
hsa-miR-18b-5p	0.773851975	0.442469718	0.309016706	1.059139527	0.788859412	0.536108421
hsa-miR-1908-3p	4.952652641	3.097288029	3.708200469	3.353941835	2.958222794	3.931461755
hsa-miR-1908-5p	71.81346329	52.6538965	50.36972304	53.31002285	46.73992015	51.46640843
hsa-miR-1909-3p	0.154770395	0.147489906	0	0	0	0
hsa-miR-1909-5p	0.154770395	0.442469718	0	0.529569763	0	0.357405614
hsa-miR-190a-3p	0.154770395	0.147489906	0	0	0.591644559	0
hsa-miR-190a-5p	3.559719086	2.949798123	3.553692116	4.236558107	2.958222794	3.03794772
hsa-miR-190b	1.85724474	1.91736878	1.545083529	1.941755799	1.97214853	1.78702807
hsa-miR-191-3p	16.25089148	16.22388968	11.12460141	11.65053479	10.25517235	13.04530491
hsa-miR-191-5p	6524.965084	6620.674398	6791.723667	6566.665066	3703.103294	6251.381596
hsa-miR-1910-3p	2.47632632	2.064858686	2.008608587	0.529569763	1.774933677	1.78702807
hsa-miR-1910-5p	29.09683426	26.10571339	19.77706917	25.41934864	21.89084868	24.12487895
hsa-miR-1913	0.61908158	1.327409155	0.309016706	0.529569763	0.591644559	0.714811228
hsa-miR-1914-5p	1.702474345	0.737449531	0.772541764	1.235662781	1.380503971	0.536108421
hsa-miR-1915-3p	0	0.294979812	0.154508353	0	0.197214853	0
hsa-miR-1915-5p	0.464311185	0.294979812	0	0	0	0
hsa-miR-192-3p	0	0.294979812	0	0.529569763	0	0.178702807
hsa-miR-192-5p	1138.026715	1151.601187	1172.409382	1191.178921	1113.08063	1093.661179
hsa-miR-193a-3p	8.048060541	5.309636622	5.562300704	6.70788367	3.3526525	5.182381404
hsa-miR-193a-5p	218.8453386	180.0851754	186.955107	190.1155451	145.5445615	176.915779
hsa-miR-193b-3p	71.6586929	68.87778618	64.12096644	76.25804593	80.0692303	63.08209089
hsa-miR-193b-5p	19.65584017	20.05862724	19.93157752	23.30106959	9.663527795	13.40271053
hsa-miR-194-3p	8.821912516	7.227005402	6.489350821	6.354837161	5.719230736	6.254598247
hsa-miR-194-5p	224.7266136	230.5267233	196.2256082	229.8332773	233.5023859	219.6257499
hsa-miR-195-3p	36.21627244	35.39757748	36.00044622	39.18816249	41.41511912	39.13591474
hsa-miR-195-5p	36.68058362	42.32960307	37.3910214	48.36737172	42.20397853	42.53126808
hsa-miR-196a-3p	0.464311185	0.147489906	0.309016706	0.353046509	0	0.178702807
hsa-miR-196a-5p	299.325944	285.5404583	288.1580781	296.3825443	282.4116694	255.5450141
hsa-miR-196b-3p	1.392933555	0.294979812	0.463525059	1.941755799	0.788859412	0.893514035
hsa-miR-196b-5p	389.0927731	374.7718516	370.0475051	387.4685436	357.7477433	355.4398832
hsa-miR-197-3p	216.678553	211.3530355	205.4961093	215.3583705	171.3797072	188.1740558
hsa-miR-197-5p	1.083392765	0.884939437	1.08155847	0.706093018	0.986074265	0.357405614
hsa-miR-1972	0.154770395	0.147489906	0.154508353	0	0	0.357405614
hsa-miR-1976	0.154770395	0.442469718	0.154508353	0	0	0.178702807
hsa-miR-199a-3p	16.86997306	15.92890987	15.45083529	17.8288487	19.12984074	18.04898351
hsa-miR-199a-5p	0.92862237	0.884939437	0.927050117	0.882616272	1.183289118	0.893514035
hsa-miR-199b-3p	16.86997306	15.92890987	15.45083529	17.65232545	19.12984074	18.04898351
hsa-miR-199b-5p	40.5498435	46.01685072	52.06931492	44.30733687	39.44297059	41.10164562
hsa-miR-19a-3p	29.09683426	44.09948194	33.52831257	39.71773226	35.10424383	38.0636979
hsa-miR-19b-1-5p	0.92862237	1.474899062	0.618033412	0.176523254	1.380503971	1.250919649
hsa-miR-19b-2-5p	0	0	0	0	0.197214853	0
hsa-miR-19b-3p	48.13359285	66.81292749	55.46849868	54.36916238	45.95106074	56.29138422
hsa-miR-200a-3p	2793.915171	2684.611272	2385.45446	2631.255631	2314.710729	2640.69138
hsa-miR-200a-5p	334.613594	298.2245903	294.4929206	330.6280556	308.2468152	330.600193
hsa-miR-200b-3p	7933.685219	8326.247672	8440.636809	8095.532973	7360.058312	7576.46291
hsa-miR-200b-5p	114.8396331	93.95107022	99.81239596	99.38259227	79.08315604	87.20696984
hsa-miR-200c-3p	4539.879997	4437.676297	4621.80836	4503.461268	4019.633133	4342.656914
hsa-miR-200c-5p	3.0954079	2.064858686	3.24467541	2.471325563	1.183289118	2.680542106
hsa-miR-202-5p	0	0	0.154508353	0	0.197214853	0.178702807
hsa-miR-203a-3p	57.26504616	47.49174978	58.24964903	48.36737172	53.83965486	55.39787018
hsa-miR-203b-3p	2.47632632	2.359838499	1.854100235	1.58870929	1.577718824	1.072216842
hsa-miR-204-3p	0	0	0	0	0.197214853	0
hsa-miR-204-5p	3.0954079	3.392267842	3.090167058	1.059139527	4.141511912	1.608325263
hsa-miR-205-3p	0	0	0	0	0.197214853	0
hsa-miR-205-5p	0.92862237	0.442469718	1.854100235	0.882616272	1.380503971	1.608325263
hsa-miR-206	1.85724474	1.474899062	3.862708822	2.824372071	3.747082206	2.859244913
hsa-miR-20a-3p	2.47632632	1.91736878	2.16311694	1.941755799	4.930371324	4.110164562
hsa-miR-20a-5p	3165.82843	3694.03219	3785.300137	3740.527762	2701.251841	3427.162434
hsa-miR-20b-3p	0.61908158	0.589959625	0.309016706	0.353046509	0.591644559	0.893514035
hsa-miR-20b-5p	35.13287967	30.82539039	37.7000381	38.83511598	22.28527838	33.23872211
hsa-miR-21-3p	974.4344071	1002.193912	965.5226971	1084.735399	1098.683946	1018.248595
hsa-miR-21-5p	516866.1038	532611.8619	536869.5557	529606.4802	564468.3521	534755.1048
hsa-miR-210-3p	544.4822497	476.3923969	465.3791589	498.6781939	438.2114033	467.665246
hsa-miR-210-5p	23.67987044	24.0408547	22.24920281	16.24013941	10.45238721	18.76379474
hsa-miR-211-5p	0	0	0.154508353	0	0	0
hsa-miR-2110	21.04877372	19.32117771	24.2578114	16.94623243	20.90477441	18.22768632
hsa-miR-2113	3.559719086	2.359838499	2.472133646	2.118279054	3.155437647	2.859244913
hsa-miR-2116-3p	11.14346844	8.996884276	8.497959408	10.23834876	8.874668383	10.00735719
hsa-miR-2116-5p	0.464311185	0.737449531	0.618033412	0.353046509	0	0.178702807
hsa-miR-212-3p	1.23816316	0.737449531	1.390575176	1.765232545	2.169363383	0.536108421
hsa-miR-212-5p	8.357601331	6.637045777	8.343451055	9.708778996	11.63567632	6.612003861
hsa-miR-214-3p	0.30954079	0.147489906	0.463525059	0	0.197214853	0.178702807
hsa-miR-214-5p	0.154770395	0	0	0	0	0.178702807
hsa-miR-215-5p	5.571734221	2.949798123	2.781150352	5.825267397	2.958222794	2.680542106
hsa-miR-216a-3p	0.30954079	0.294979812	0.463525059	0	0	0.357405614
hsa-miR-216a-5p	0.773851975	0.294979812	0	0.176523254	0.591644559	0.714811228
hsa-miR-216b-5p	0	0.294979812	0.463525059	0.176523254	0.591644559	0
hsa-miR-217	3.869259876	3.539757748	2.472133646	3.530465089	7.099734707	4.110164562
hsa-miR-218-5p	8.048060541	6.637045777	6.798367527	7.413976688	6.508090148	8.041626317
hsa-miR-219a-1-3p	2.940637505	2.802308217	2.008608587	3.17741858	2.958222794	1.608325263
hsa-miR-219a-5p	0.464311185	0.442469718	1.236066823	0.529569763	1.183289118	0
hsa-miR-219b-3p	0.154770395	0.147489906	0.154508353	0.176523254	0.591644559	0.536108421
hsa-miR-219b-5p	3.714489481	3.392267842	3.708200469	4.236558107	3.944297059	2.323136492
hsa-miR-22-3p	2646.264214	2188.602718	1887.474039	2216.072937	2104.479696	2118.343075
hsa-miR-22-5p	230.4531182	176.102948	162.3882789	214.1227077	190.9039777	208.0100674
hsa-miR-221-3p	4114.880492	3937.243045	3857.610046	4161.006154	4173.263503	3885.535134
hsa-miR-221-5p	279.8248742	375.9517708	364.9487295	319.6836138	387.9216158	337.5696025
hsa-miR-222-3p	3618.686606	3544.182445	3196.314296	3420.138055	3418.916691	3175.191476
hsa-miR-222-5p	9.131453306	7.964454933	6.798367527	8.473116214	8.085808971	7.505517896
hsa-miR-223-3p	0	0	0.154508353	0	0	0
hsa-miR-223-5p	0	0	0.154508353	0	0	0
hsa-miR-224-5p	0	0	0	0.176523254	0	0
hsa-miR-2276-3p	0.61908158	0.737449531	0.463525059	0.706093018	0	0.178702807
hsa-miR-2276-5p	0	0	0	0	0.394429706	0
hsa-miR-2277-3p	0.92862237	0.442469718	0.463525059	1.235662781	1.183289118	0.893514035
hsa-miR-2277-5p	40.24030271	42.47709297	35.84593787	38.12902296	33.526525	34.13223615
hsa-miR-2278	3.0954079	2.802308217	1.854100235	1.941755799	2.169363383	1.250919649
hsa-miR-2355-3p	5.262193431	5.604616434	4.480742233	7.060930179	5.32480103	5.718489825
hsa-miR-2355-5p	0.773851975	1.622388968	1.236066823	0.353046509	0.591644559	1.78702807
hsa-miR-23a-3p	4231.4226	4008.923139	4067.277881	4063.741841	3906.431807	3789.750429
hsa-miR-23a-5p	10.83392765	10.32429343	14.06026011	12.35662781	7.099734707	9.113843159
hsa-miR-23b-3p	577.912655	514.1498129	518.9935573	555.6952051	540.7631268	500.5465625
hsa-miR-23b-5p	24.7632632	22.71344555	21.94018611	22.94802308	21.89084868	22.33785088
hsa-miR-23c	0	0	0.154508353	0	0.197214853	0
hsa-miR-24-1-5p	13.15548358	9.734333807	6.025825762	11.65053479	11.24124662	10.54346562
hsa-miR-24-2-5p	276.7294663	254.4200881	223.8826033	257.1943818	204.3145877	247.5033878
hsa-miR-24-3p	5508.5879	4555.963201	4210.507124	5055.979054	3843.914699	4297.802509
hsa-miR-2467-3p	0.30954079	0.294979812	0.618033412	0.529569763	0.197214853	0.178702807
hsa-miR-2467-5p	1.54770395	2.507328405	1.699591882	2.824372071	2.563793088	3.395353334
hsa-miR-25-3p	6877.377273	6063.900002	6324.026883	6326.06387	5520.438164	6264.248198
hsa-miR-25-5p	123.5067752	107.0776719	108.4648637	108.7383248	98.01578192	97.92913826
hsa-miR-2682-3p	0.30954079	0	0	0	0	0
hsa-miR-2682-5p	1.54770395	1.91736878	0.618033412	1.58870929	0.986074265	1.072216842
hsa-miR-26a-1-3p	3.869259876	2.802308217	2.008608587	2.471325563	2.563793088	2.323136492
hsa-miR-26a-2-3p	15.32226911	15.04397043	15.29632693	14.29838361	15.18554368	17.6915779
hsa-miR-26a-5p	7804.76148	7241.016943	6915.484858	6999.853133	7350.394785	7349.867751
hsa-miR-26b-3p	8.512371726	7.521985214	8.03443435	7.413976688	6.310875295	5.003678597
hsa-miR-26b-5p	2441.657752	2288.600874	2151.837831	2328.51825	2310.963647	2331.535524
hsa-miR-27a-3p	17763.46255	13597.8319	12197.19839	15106.68359	13366.23666	13352.13763
hsa-miR-27a-5p	1177.957477	1030.954444	1102.108081	965.2291554	970.2970766	951.0563391
hsa-miR-27b-3p	15453.82394	13953.43006	13491.36036	14509.50542	12464.37314	14400.76571
hsa-miR-27b-5p	163.5923075	162.6813665	155.435403	166.8144755	155.602519	150.2890607
hsa-miR-28-3p	2109.984795	2060.876459	2149.829222	2134.34267	2056.359272	2034.531458
hsa-miR-28-5p	462.2991699	385.6861046	378.6999729	418.5366363	349.2675046	391.3591474
hsa-miR-296-3p	54.63394944	49.11413875	44.34389728	45.89604616	50.09257265	43.0673765
hsa-miR-296-5p	36.68058362	39.82227466	33.99183763	45.01342989	29.97665765	36.63407544
hsa-miR-299-3p	0	0	0	0.176523254	0	0
hsa-miR-29a-3p	10776.50784	10860.12426	10112.26268	11648.06347	11038.90418	10905.87491
hsa-miR-29a-5p	9.286223701	7.816965026	9.270501173	9.532255741	6.902519854	7.148112282
hsa-miR-29b-1-5p	28.94206387	25.51575377	30.12912881	28.94981373	26.82122	26.80542106
hsa-miR-29b-2-5p	5.416963826	6.194576059	4.480742233	5.11917438	5.32480103	5.718489825
hsa-miR-29b-3p	129.5428206	135.5432238	100.4304294	142.6307896	168.6186993	139.7455951
hsa-miR-29c-3p	16.09612108	20.64858686	16.0688687	17.47580219	17.55212191	13.22400772
hsa-miR-29c-5p	11.60777963	8.84939437	11.43361811	10.41487201	9.663527795	11.97308807
hsa-miR-301a-3p	6.500356591	7.079515496	6.798367527	8.473116214	5.719230736	5.897192633
hsa-miR-301a-5p	78.77813107	72.86001364	76.01810962	74.31629013	76.51936295	74.69777335
hsa-miR-301b-3p	6.809897381	4.572187091	3.090167058	5.825267397	4.141511912	5.182381404
hsa-miR-301b-5p	1.23816316	1.327409155	1.236066823	1.235662781	0.591644559	1.250919649
hsa-miR-302b-3p	0	0	0.154508353	0	0	0
hsa-miR-3064-3p	0.30954079	0.147489906	0	0.529569763	0.197214853	0
hsa-miR-3064-5p	1.54770395	0.147489906	0.927050117	1.235662781	1.183289118	0.357405614
hsa-miR-3065-3p	7.428978961	7.227005402	8.188942702	6.70788367	7.691379265	4.646272983
hsa-miR-3065-5p	38.38305797	45.574381	45.5799641	45.18995314	45.35941618	48.96456913
hsa-miR-3074-3p	1.702474345	0.737449531	1.390575176	1.235662781	0.788859412	1.429622456
hsa-miR-3074-5p	18.26290661	19.46866761	22.24920281	18.35841846	18.93262588	18.76379474
hsa-miR-30a-3p	393.8906553	372.7069929	360.6224956	384.6441715	354.3950908	363.6602123
hsa-miR-30a-5p	3240.27299	3706.863812	3599.426589	3622.610228	4214.875837	3729.527583
hsa-miR-30b-3p	19.65584017	18.87870799	16.0688687	16.59318592	13.0161803	18.04898351
hsa-miR-30b-5p	374.0800448	393.5030696	366.9573381	389.0572528	376.6803692	349.185285
hsa-miR-30c-1-3p	9.905305282	9.439353994	10.04304294	11.12096503	11.04403177	11.61568246
hsa-miR-30c-2-3p	60.51522445	58.40600284	63.50293303	62.66575534	62.91153809	66.12003861
hsa-miR-30c-5p	1999.478733	2076.215409	1990.067585	2103.98067	1860.327708	1925.701449
hsa-miR-30d-3p	22.13216649	25.07328405	19.62256082	20.82974403	18.73541103	22.15914807
hsa-miR-30d-5p	8591.459398	9337.143489	9148.439574	8568.085725	9433.772491	8575.054196
hsa-miR-30e-3p	354.8885158	334.802087	345.6351854	352.8699857	327.9683005	322.7372695
hsa-miR-30e-5p	1073.64223	1124.463045	982.5186159	1080.322317	1187.233415	1090.444529
hsa-miR-31-3p	46.5858889	50.14656809	53.61439845	55.95787167	56.20623309	49.85808317
hsa-miR-31-5p	2986.140002	2765.43574	2461.47257	3080.86036	2167.194019	2710.206772
hsa-miR-3115	0.30954079	0.737449531	0.154508353	0.706093018	0.197214853	0.178702807
hsa-miR-3116	0.154770395	0.442469718	0.154508353	0.176523254	0.197214853	0
hsa-miR-3117-3p	0	0.147489906	0	0	0	0
hsa-miR-3120-3p	0.154770395	0.294979812	0	0.529569763	0	0.178702807
hsa-miR-3120-5p	0	0	0	0	0	0.178702807
hsa-miR-3121-3p	0.464311185	0.737449531	0.772541764	0.176523254	0.394429706	0.536108421
hsa-miR-3122	0	0	0	0	0	0.178702807
hsa-miR-3123	0	0	0	0	0.197214853	0
hsa-miR-3124-3p	0	0	0	0	0.197214853	0
hsa-miR-3124-5p	2.321555925	0.737449531	0.772541764	0.882616272	0.197214853	0.893514035
hsa-miR-3126-3p	0.61908158	0.294979812	0.154508353	0.882616272	0.197214853	0.714811228
hsa-miR-3126-5p	2.631096715	1.032429343	1.545083529	1.235662781	0.197214853	1.250919649
hsa-miR-3127-3p	4.643111851	1.91736878	3.399183763	4.060034853	1.774933677	3.752758948
hsa-miR-3127-5p	2.321555925	1.91736878	2.317625293	1.235662781	1.183289118	0.714811228
hsa-miR-3128	1.54770395	3.392267842	1.854100235	1.58870929	4.535941618	3.574056141
hsa-miR-3129-3p	0.30954079	0	0	0	0.197214853	0.178702807
hsa-miR-3129-5p	0	0.294979812	0.309016706	0	0	0.357405614
hsa-miR-3130-3p	0.773851975	0.147489906	0.463525059	0.353046509	0.591644559	0.357405614
hsa-miR-3130-5p	1.702474345	1.474899062	1.236066823	0.882616272	1.183289118	1.072216842
hsa-miR-3131	0.61908158	0.294979812	0.154508353	0.529569763	0.788859412	0.536108421
hsa-miR-3132	0.154770395	0.147489906	0.309016706	0	0	0
hsa-miR-3133	1.702474345	1.769878874	2.317625293	1.941755799	2.169363383	0.893514035
hsa-miR-3134	0.30954079	0.737449531	0.618033412	0.706093018	0.986074265	0.536108421
hsa-miR-3135a	0	0	0.154508353	0.353046509	0	0
hsa-miR-3136-5p	0.773851975	0.737449531	1.699591882	0.706093018	1.577718824	1.965730878
hsa-miR-3137	0	0	0.309016706	0.176523254	0.394429706	0
hsa-miR-3138	1.54770395	0.884939437	1.08155847	0.176523254	0.986074265	1.072216842
hsa-miR-3139	0	1.032429343	0.618033412	0	0.394429706	0.357405614
hsa-miR-3140-3p	0.154770395	0.294979812	0.463525059	0.176523254	0.394429706	0.357405614
hsa-miR-3140-5p	0.30954079	0.294979812	0	0.176523254	0	0.178702807
hsa-miR-3141	0	0.147489906	0	0	0.197214853	0
hsa-miR-3143	1.54770395	1.327409155	1.08155847	0.353046509	1.577718824	0.714811228
hsa-miR-3144-3p	39.77599152	45.574381	34.30085434	43.77776711	50.2897875	38.0636979
hsa-miR-3144-5p	0.61908158	0.442469718	1.854100235	0.353046509	0.986074265	0.357405614
hsa-miR-3145-3p	0.30954079	0.442469718	0.309016706	0.529569763	0.591644559	0.178702807
hsa-miR-3145-5p	0.464311185	0.147489906	0.154508353	0.529569763	0	0.178702807
hsa-miR-3146	1.23816316	0.147489906	0.772541764	0.176523254	0.394429706	0.178702807
hsa-miR-3148	0	0.147489906	0.618033412	0.353046509	0.986074265	0.178702807
hsa-miR-3149	3.250178295	2.212348592	3.553692116	3.17741858	2.366578236	2.323136492
hsa-miR-3150a-3p	0.464311185	0.147489906	0	0	0.197214853	0.178702807
hsa-miR-3150a-5p	4.952652641	4.129717372	3.399183763	2.471325563	1.380503971	3.574056141
hsa-miR-3150b-3p	0.154770395	0	0	0	0	0
hsa-miR-3153	0	0.147489906	0	0	0	0.178702807
hsa-miR-3155a	1.392933555	0.737449531	0.772541764	1.58870929	0.986074265	1.250919649
hsa-miR-3157-3p	2.78586711	2.802308217	4.326233881	1.235662781	2.169363383	3.574056141
hsa-miR-3157-5p	2.321555925	2.212348592	2.317625293	3.17741858	2.366578236	4.288867369
hsa-miR-3158-3p	17.17951385	15.63393005	14.98731023	15.53404639	14.98832883	16.08325263
hsa-miR-3158-5p	0	0.147489906	0	0	0	0
hsa-miR-3159	0	0	0.154508353	0	0	0
hsa-miR-3160-3p	0	0	0.154508353	0	0	0
hsa-miR-3162-3p	0	0	0	0	0.197214853	0
hsa-miR-3162-5p	0.30954079	0	0.154508353	0	0	0
hsa-miR-3163	0	0.442469718	0	0.176523254	0	0
hsa-miR-3164	1.702474345	1.91736878	1.854100235	1.235662781	0.986074265	0.536108421
hsa-miR-3165	0.92862237	0.589959625	0.463525059	0.176523254	0.394429706	0
hsa-miR-3166	0.773851975	0.294979812	0.463525059	0.529569763	0.394429706	0.178702807
hsa-miR-3170	0.61908158	0.147489906	1.08155847	0.706093018	0.591644559	0.178702807
hsa-miR-3171	0.61908158	0.442469718	0.154508353	0.529569763	0.197214853	0.357405614
hsa-miR-3173-3p	0.154770395	0	0	0.529569763	0.197214853	0
hsa-miR-3173-5p	13.46502437	17.84627865	16.22337705	16.94623243	11.43846147	15.36844141
hsa-miR-3174	3.250178295	2.949798123	2.781150352	2.647848817	2.169363383	2.323136492
hsa-miR-3175	0.61908158	0.589959625	0	0.353046509	0	0.178702807
hsa-miR-3176	9.131453306	5.75210634	5.716809056	5.11917438	5.916445589	6.969409475
hsa-miR-3177-3p	7.119438171	3.244777936	6.334842468	6.531360415	3.747082206	5.718489825
hsa-miR-3177-5p	0.464311185	0.147489906	0.309016706	0.706093018	0.197214853	0.178702807
hsa-miR-3178	0.154770395	0	0	0.529569763	0	1.072216842
hsa-miR-3179	0.773851975	0.589959625	0.618033412	0.706093018	0.394429706	0.178702807
hsa-miR-3180	0	0	0.154508353	0	0	0.178702807
hsa-miR-3180-3p	0	0	0.154508353	0	0	0.178702807
hsa-miR-3181	0.154770395	0	0	0	0	0
hsa-miR-3182	1.392933555	0.147489906	0.309016706	0.529569763	0.197214853	0.357405614
hsa-miR-3183	0.61908158	0.589959625	0.772541764	0.529569763	0	0.536108421
hsa-miR-3184-3p	0.154770395	0.294979812	0	0	0	0
hsa-miR-3184-5p	0	0	0	0	0.394429706	0.178702807
hsa-miR-3187-3p	3.250178295	4.277207279	2.626641999	3.706988344	2.563793088	2.859244913
hsa-miR-3187-5p	0.30954079	0.442469718	0.463525059	0.706093018	0	0.536108421
hsa-miR-3190-3p	0	0.147489906	0.154508353	0	0.197214853	0
hsa-miR-3191-3p	0.30954079	0.147489906	0	0	0.788859412	0.178702807
hsa-miR-3192-3p	0	0	0.463525059	0	0	0
hsa-miR-3192-5p	0.464311185	0.737449531	0.618033412	0.176523254	0	0.536108421
hsa-miR-3193	0.154770395	0.442469718	0.154508353	0.529569763	0.788859412	0.178702807
hsa-miR-3194-3p	1.083392765	0.294979812	0.463525059	0	0.591644559	0.357405614
hsa-miR-3194-5p	0	0	0.463525059	0	0	0
hsa-miR-3195	0.61908158	1.032429343	0.154508353	2.294802308	4.141511912	5.003678597
hsa-miR-3196	0.154770395	0.294979812	0	2.647848817	2.366578236	3.03794772
hsa-miR-3197	0	0	0	0	0	0.178702807
hsa-miR-3199	0	0.147489906	0.154508353	0.176523254	0	0
hsa-miR-32-3p	69.80144816	62.53572021	50.06070633	60.54747628	64.68647177	68.80058071
hsa-miR-32-5p	541.2320714	448.6642945	433.5504382	575.4658096	494.2204215	559.8758945
hsa-miR-3200-3p	4.643111851	5.457126528	5.716809056	6.354837161	7.099734707	8.041626317
hsa-miR-3200-5p	1.23816316	1.327409155	0.463525059	0.882616272	0.394429706	0.714811228
hsa-miR-3201	0.30954079	0	0.309016706	0	0.394429706	0.178702807
hsa-miR-3202	0	0	0	0	0.197214853	0.178702807
hsa-miR-320a	1151.027428	1224.756181	1290.299255	1078.910131	1092.964715	1047.019746
hsa-miR-320b	46.27634811	41.44466363	40.94471351	42.71862758	52.85358059	46.99883825
hsa-miR-320c	9.905305282	9.291864088	6.180334115	7.237453433	11.63567632	10.72216842
hsa-miR-320d	3.869259876	3.097288029	1.699591882	2.294802308	2.366578236	2.323136492
hsa-miR-320e	0.154770395	0.147489906	0	0.529569763	1.577718824	0.178702807
hsa-miR-323a-3p	1.392933555	1.327409155	1.854100235	0.706093018	2.169363383	0.893514035
hsa-miR-323b-3p	0.61908158	0.737449531	0	0.529569763	0.197214853	0.357405614
hsa-miR-324-3p	6.964667776	5.899596246	5.562300704	7.943546451	5.719230736	6.07589544
hsa-miR-324-5p	8.976682911	7.66947512	6.334842468	6.531360415	6.113660442	5.182381404
hsa-miR-326	2.47632632	1.769878874	2.317625293	4.236558107	0.986074265	2.144433685
hsa-miR-328-3p	145.0198601	120.6467432	101.3574795	120.9184293	109.0598137	116.692933
hsa-miR-328-5p	0	0.147489906	0	0	0	0
hsa-miR-329-3p	0.61908158	0.442469718	0.618033412	0.706093018	0.986074265	0.536108421
hsa-miR-330-3p	68.71805539	62.97818993	66.59310009	61.2535693	60.74217471	54.32565334
hsa-miR-330-5p	27.08481913	24.18834461	21.78567776	22.59497657	17.55212191	26.44801544
hsa-miR-331-3p	49.52652641	39.08482513	38.62708822	43.07167409	44.57055677	47.17754106
hsa-miR-331-5p	91.93361464	85.83912538	83.2800022	79.96503427	85.39403133	78.09312668
hsa-miR-335-3p	2126.854768	2138.30866	2115.219351	2138.932274	1912.786859	1868.51655
hsa-miR-335-5p	142.5435338	151.4721336	131.6411167	160.9892081	104.9183018	143.3196513
hsa-miR-338-3p	0.154770395	0.147489906	0	0.529569763	0.197214853	0.357405614
hsa-miR-338-5p	13.46502437	10.02931362	11.27910976	11.12096503	12.62175059	9.64995158
hsa-miR-339-3p	186.3435556	149.4072749	148.9460522	165.5788127	143.572413	158.5093898
hsa-miR-339-5p	481.0263877	445.1245368	407.1295098	492.8529265	482.3875303	410.1229422
hsa-miR-33a-3p	3.869259876	3.244777936	4.326233881	3.530465089	6.113660442	7.148112282
hsa-miR-33a-5p	4.797882246	3.539757748	4.171725528	7.590499942	5.916445589	9.113843159
hsa-miR-33b-3p	2.321555925	2.212348592	2.317625293	2.118279054	4.535941618	2.501839299
hsa-miR-33b-5p	0.464311185	0	0	0	0	0
hsa-miR-340-3p	107.2558838	97.78580778	84.67057738	100.4417318	81.05530457	92.92545966
hsa-miR-340-5p	690.1211914	655.2976531	641.3641728	661.2561112	788.4649821	726.9630191
hsa-miR-342-3p	214.0474563	263.2694825	250.1490233	272.9049514	250.857293	225.1655369
hsa-miR-342-5p	11.60777963	15.63393005	12.82419329	11.47401154	7.691379265	10.36476281
hsa-miR-345-3p	0.30954079	0.147489906	0.618033412	0	0.394429706	0.178702807
hsa-miR-345-5p	83.8855541	75.51483195	60.87629103	77.49370871	67.44747971	85.41994177
hsa-miR-346	0	0	0	0.176523254	0	0
hsa-miR-34a-3p	0.773851975	1.032429343	0.154508353	0.882616272	1.183289118	0.357405614
hsa-miR-34a-5p	92.86223701	104.1278737	103.9841215	94.61646439	107.8765246	114.3697965
hsa-miR-34b-3p	67.78943302	68.73029627	63.81194974	71.84496457	63.70039751	72.91074527
hsa-miR-34b-5p	3.714489481	4.719676997	4.944267292	5.11917438	3.747082206	4.646272983
hsa-miR-34c-3p	23.98941123	21.97599602	21.3221527	23.30106959	17.74933677	18.58509193
hsa-miR-34c-5p	1483.474236	1578.584466	1565.787648	1695.858906	1652.068823	1584.736493
hsa-miR-3529-3p	0	0	0.154508353	0	0	0
hsa-miR-3529-5p	0	0	0.309016706	0	0	0.178702807
hsa-miR-3605-3p	2.631096715	2.802308217	2.16311694	3.000895326	2.366578236	3.574056141
hsa-miR-3605-5p	1.85724474	0.737449531	0.927050117	1.059139527	0.394429706	0.536108421
hsa-miR-3607-3p	0	0	0.154508353	0	0.394429706	0
hsa-miR-3607-5p	0	0	0.154508353	0	0	0
hsa-miR-3609	2.321555925	3.687247654	4.017217175	2.471325563	2.563793088	2.323136492
hsa-miR-361-3p	914.3834938	992.3120886	986.9993582	969.9952833	821.3998626	970.8923507
hsa-miR-361-5p	229.8340366	229.9367637	208.1227513	263.7257422	204.5118025	204.4360113
hsa-miR-3610	0	0	0	0	0.197214853	0
hsa-miR-3611	2.321555925	1.032429343	1.390575176	0.882616272	0.394429706	0.536108421
hsa-miR-3613-3p	1.392933555	1.769878874	0.618033412	2.118279054	1.380503971	0.893514035
hsa-miR-3613-5p	88.37389556	89.52637304	85.59762749	109.7974643	108.8625988	105.613359
hsa-miR-3614-3p	0	0	0	0.353046509	0	0
hsa-miR-3614-5p	0.154770395	0.294979812	0.618033412	0.176523254	0.394429706	0.357405614
hsa-miR-3615	41.78800666	35.39757748	37.7000381	37.95249971	41.80954883	40.92294281
hsa-miR-3617-3p	2.78586711	1.179919249	1.390575176	1.765232545	1.183289118	1.78702807
hsa-miR-3617-5p	9.750534886	9.5868439	10.97009305	10.94444178	11.43846147	13.40271053
hsa-miR-3619-3p	0.61908158	0.589959625	1.699591882	1.235662781	0.394429706	1.608325263
hsa-miR-3619-5p	1.392933555	2.064858686	0.772541764	1.765232545	2.761007941	1.608325263
hsa-miR-362-3p	0.61908158	2.212348592	2.317625293	1.412186036	1.97214853	1.072216842
hsa-miR-362-5p	56.95550537	60.76584134	54.07792351	58.78224374	58.17838162	59.32933194
hsa-miR-3620-3p	0	0	0.618033412	0	0.197214853	0.178702807
hsa-miR-3620-5p	0	0	0	0.176523254	0	0
hsa-miR-3621	0	0	0	0	0.197214853	0
hsa-miR-3622a-5p	0	0	0	0	0.197214853	0
hsa-miR-363-3p	143.007845	124.186501	114.7997062	124.0958479	123.8509277	139.0307839
hsa-miR-363-5p	1.54770395	1.622388968	1.699591882	0.706093018	0.591644559	1.250919649
hsa-miR-3648	0.30954079	0	0	0	0.197214853	0
hsa-miR-3651	0	0	0	0	0.197214853	0
hsa-miR-3652	0	0.147489906	0.154508353	0	0	0
hsa-miR-3653-3p	0.154770395	0	0.154508353	0	0	0
hsa-miR-3655	0	0	0.154508353	0	0	0
hsa-miR-3656	0.92862237	0.589959625	0.154508353	0.353046509	0.788859412	0.714811228
hsa-miR-3657	0.154770395	0.147489906	0	0	0	0
hsa-miR-3659	0	0	0	0	0.197214853	0.357405614
hsa-miR-365a-3p	157.7110325	215.7777327	210.1313599	183.7607079	206.483951	183.34908
hsa-miR-365a-5p	39.93076192	49.70409838	52.22382327	47.66127871	31.35716162	47.71364948
hsa-miR-365b-3p	157.7110325	215.7777327	210.1313599	183.7607079	206.483951	183.7064856
hsa-miR-365b-5p	16.25089148	17.99376855	16.99591882	15.71056965	10.64960206	13.58141334
hsa-miR-3661	3.404948691	4.129717372	4.635250586	5.648744143	3.944297059	4.110164562
hsa-miR-3662	0.61908158	2.507328405	1.390575176	2.647848817	0.394429706	2.323136492
hsa-miR-3663-3p	0	0	0	0.176523254	0.197214853	0.178702807
hsa-miR-3663-5p	0	0.294979812	0.154508353	0.529569763	0.394429706	0
hsa-miR-3664-3p	2.631096715	4.129717372	4.944267292	4.413081362	2.366578236	4.467570176
hsa-miR-3664-5p	0.154770395	0.294979812	0.618033412	0.529569763	0	1.072216842
hsa-miR-3675-5p	0	0	0.154508353	0	0	0
hsa-miR-3677-3p	0.61908158	0.294979812	0.618033412	1.059139527	0.788859412	0.714811228
hsa-miR-3677-5p	0.30954079	0	0	0.176523254	0	0
hsa-miR-3678-3p	0.154770395	0.147489906	0	0	0	0
hsa-miR-3678-5p	0.61908158	0.147489906	0.309016706	0	0	0.178702807
hsa-miR-3679-3p	0.30954079	0.442469718	0.463525059	0	0.986074265	1.250919649
hsa-miR-3679-5p	3.250178295	3.392267842	2.16311694	3.000895326	1.183289118	2.144433685
hsa-miR-3680-3p	0	0	0	0.176523254	0	0
hsa-miR-3680-5p	0	0.294979812	0.154508353	0.176523254	0.197214853	0
hsa-miR-3681-5p	0	0.147489906	0	0	0	0
hsa-miR-3682-3p	0	0.294979812	0.309016706	0	0	0.178702807
hsa-miR-3682-5p	0	0.294979812	0	0	0	0.178702807
hsa-miR-3684	1.85724474	1.032429343	1.08155847	0.706093018	0.788859412	0.893514035
hsa-miR-3685	1.54770395	0.589959625	0.927050117	1.059139527	0.591644559	0.714811228
hsa-miR-3687	1.23816316	1.474899062	1.08155847	0.706093018	1.380503971	1.429622456
hsa-miR-3688-3p	0.154770395	0.294979812	0.309016706	0.176523254	0.394429706	0
hsa-miR-369-3p	1.23816316	1.032429343	0.772541764	1.235662781	1.577718824	0.178702807
hsa-miR-369-5p	0.154770395	0.147489906	0	0	0	0
hsa-miR-3690	0.61908158	1.179919249	1.236066823	0.882616272	0.788859412	1.429622456
hsa-miR-3691-3p	0.30954079	0.294979812	0	0.353046509	0.197214853	0.178702807
hsa-miR-3691-5p	2.47632632	2.212348592	3.090167058	1.941755799	1.97214853	1.965730878
hsa-miR-3692-3p	0.154770395	0.294979812	0.154508353	0.529569763	0.197214853	0.536108421
hsa-miR-3692-5p	0	0	0.154508353	0.176523254	0	0.178702807
hsa-miR-370-3p	1.702474345	0.884939437	0.927050117	1.941755799	1.380503971	1.250919649
hsa-miR-370-5p	0	0	0	0.176523254	0	0
hsa-miR-371a-3p	0	0.147489906	0	0	0	0
hsa-miR-371a-5p	0.154770395	0	0	0	0	0
hsa-miR-371b-3p	0.154770395	0	0.154508353	0	0	0.178702807
hsa-miR-371b-5p	3.404948691	3.687247654	2.935658705	2.824372071	3.549867353	3.395353334
hsa-miR-372-3p	0.30954079	0.147489906	0.154508353	0.176523254	0	0.536108421
hsa-miR-373-3p	0	0	0	0.176523254	0	0
hsa-miR-374a-3p	140.6862891	143.9501484	166.0964793	172.4632196	205.4978768	189.4249755
hsa-miR-374a-5p	390.7952474	361.3502701	301.9093215	354.6352182	295.2306349	355.7972888
hsa-miR-374b-3p	52.31239352	51.91644697	47.89758939	52.78045309	53.64244001	59.15062913
hsa-miR-374b-5p	1326.072745	1213.989418	931.5308595	1129.748829	866.7592788	1354.209872
hsa-miR-374c-3p	0	0	0	0.353046509	0	0
hsa-miR-374c-5p	0.30954079	0.147489906	0	0.353046509	0	0.178702807
hsa-miR-375	33.27563493	26.69567301	26.11191164	33.36289509	28.39893883	28.41374632
hsa-miR-376c-3p	0.30954079	0	0	0	0	0
hsa-miR-377-3p	0.154770395	0.294979812	0	0	0	0.178702807
hsa-miR-378a-3p	1913.890705	1818.993013	1893.96339	1869.734311	1634.516701	1688.026715
hsa-miR-378a-5p	33.12086454	31.71032982	27.65699516	34.59855788	25.04628633	27.16282667
hsa-miR-378c	84.65940608	69.4677458	67.52015021	79.78851102	83.22466795	98.64394949
hsa-miR-378d	26.15619676	18.73121808	15.45083529	19.41755799	19.12984074	20.55082281
hsa-miR-378e	4.797882246	2.507328405	1.08155847	2.471325563	2.761007941	1.965730878
hsa-miR-378f	6.500356591	6.784535683	6.180334115	5.295697634	5.32480103	6.969409475
hsa-miR-378g	1.702474345	1.032429343	1.545083529	1.059139527	0.788859412	1.608325263
hsa-miR-378h	0.30954079	0	0	0.353046509	0	0
hsa-miR-378i	0.464311185	0.589959625	1.08155847	0.706093018	0.394429706	1.429622456
hsa-miR-379-3p	0.464311185	0.589959625	0.309016706	0.353046509	0.591644559	0.714811228
hsa-miR-379-5p	4.643111851	4.867166903	3.399183763	4.060034853	2.366578236	5.003678597
hsa-miR-380-3p	0	0	0	0	0	0.178702807
hsa-miR-381-3p	7.583749356	6.637045777	5.716809056	5.295697634	3.549867353	4.467570176
hsa-miR-382-3p	1.083392765	1.032429343	0.463525059	0.176523254	0.197214853	0.536108421
hsa-miR-382-5p	0.464311185	0.589959625	0.927050117	0.529569763	1.774933677	0.714811228
hsa-miR-3907	0	0	0.154508353	0	0.197214853	0.178702807
hsa-miR-3908	0	0	0	0	0.197214853	0
hsa-miR-3909	40.5498435	34.36514814	32.4467541	32.12723231	35.30145868	34.31093895
hsa-miR-3911	0.30954079	0.589959625	0.927050117	1.059139527	0.197214853	0.536108421
hsa-miR-3912-3p	3.0954079	2.949798123	3.862708822	3.530465089	2.761007941	3.752758948
hsa-miR-3912-5p	0	0	0	0.176523254	0	0
hsa-miR-3913-5p	1.702474345	1.032429343	1.08155847	0.529569763	0.591644559	0.893514035
hsa-miR-3916	1.23816316	1.179919249	0.927050117	0.882616272	0.394429706	0.536108421
hsa-miR-3917	0.154770395	0.147489906	0	0.176523254	0.197214853	0.536108421
hsa-miR-3918	0.464311185	0.147489906	0.618033412	0.529569763	0	0.178702807
hsa-miR-3922-3p	0	0.294979812	0	0	0	0
hsa-miR-3922-5p	0.30954079	0	0.154508353	0	0	0
hsa-miR-3925-3p	0	0.147489906	0.154508353	0	0	0.178702807
hsa-miR-3925-5p	0	0	0	0	0.591644559	0
hsa-miR-3928-3p	2.631096715	1.327409155	1.390575176	1.941755799	2.761007941	0.536108421
hsa-miR-3928-5p	0	0.147489906	0	0	0	0
hsa-miR-3929	5.262193431	2.507328405	3.090167058	1.412186036	1.774933677	2.323136492
hsa-miR-3934-3p	0.61908158	0	0	0	0	0
hsa-miR-3934-5p	15.01272832	15.19146033	15.29632693	13.06272083	9.466312942	13.40271053
hsa-miR-3935	0.154770395	0.442469718	0.154508353	0.706093018	0.197214853	0
hsa-miR-3936	0.92862237	0.442469718	0.772541764	0.353046509	0	0.178702807
hsa-miR-3938	0.154770395	0.589959625	0	0.706093018	0.394429706	0.357405614
hsa-miR-3939	0.92862237	0.294979812	0.463525059	0.706093018	0.394429706	0.357405614
hsa-miR-3940-3p	7.119438171	5.604616434	6.643859174	7.413976688	6.508090148	7.505517896
hsa-miR-3940-5p	0.773851975	0.737449531	0.618033412	1.059139527	0.591644559	0.178702807
hsa-miR-3941	0.154770395	0.147489906	0.463525059	0.353046509	1.183289118	0
hsa-miR-3942-3p	0.92862237	0.294979812	1.390575176	0.706093018	1.380503971	1.429622456
hsa-miR-3942-5p	2.012015135	2.064858686	1.236066823	1.58870929	1.97214853	1.250919649
hsa-miR-3943	0	0.147489906	0.154508353	0.353046509	0.197214853	0
hsa-miR-3944-3p	2.16678553	2.212348592	2.626641999	2.824372071	2.169363383	3.395353334
hsa-miR-3944-5p	1.54770395	2.212348592	1.699591882	2.294802308	0.986074265	1.250919649
hsa-miR-3960	0.154770395	0	0	0	0	0
hsa-miR-409-3p	2.47632632	1.474899062	2.16311694	1.412186036	1.380503971	1.78702807
hsa-miR-409-5p	0.30954079	0.147489906	0.772541764	0.882616272	0.197214853	0
hsa-miR-410-3p	0.154770395	0.442469718	0.154508353	0	0	0
hsa-miR-410-5p	0.464311185	0.147489906	0	0	0	0.178702807
hsa-miR-411-3p	0.464311185	0	0	0.529569763	0.591644559	0.893514035
hsa-miR-411-5p	2.16678553	1.032429343	1.699591882	2.294802308	1.380503971	2.501839299
hsa-miR-412-3p	0	0	0	0	0.197214853	0
hsa-miR-412-5p	0	0.147489906	0.154508353	0	0.197214853	0
hsa-miR-421	82.18307976	78.16965026	80.3443435	76.78761569	72.57506589	59.68673755
hsa-miR-422a	1.23816316	1.032429343	0.618033412	0.706093018	0.394429706	0.536108421
hsa-miR-423-3p	11487.52303	10838.29575	10778.03917	11001.63531	9427.264401	10629.24296
hsa-miR-423-5p	1681.270801	1718.109917	1829.378898	1667.438662	1668.832086	1617.975215
hsa-miR-424-3p	398.9980784	342.9140318	318.9052403	356.4004508	329.7432342	340.786253
hsa-miR-424-5p	60.97953564	61.20831106	55.77751539	67.78492972	63.70039751	62.72468527
hsa-miR-425-3p	85.89756924	80.67697867	80.03532679	91.26252256	75.92771839	82.02458843
hsa-miR-425-5p	593.6992353	554.857027	518.9935573	579.5258444	524.1970792	586.8600183
hsa-miR-4254	0	0	0.309016706	0.176523254	0	0.357405614
hsa-miR-4286	2.47632632	1.179919249	1.236066823	2.118279054	1.774933677	2.323136492
hsa-miR-429	1108.465569	1061.189875	980.6645157	1025.776632	1033.603044	975.0025152
hsa-miR-4301	6.190815801	3.392267842	1.854100235	3.17741858	2.958222794	1.78702807
hsa-miR-4306	0.464311185	0.442469718	0.618033412	0.529569763	0.394429706	1.072216842
hsa-miR-431-3p	0	0	0.154508353	0	0	0
hsa-miR-431-5p	0	0	0	0	0.197214853	0
hsa-miR-4321	0.773851975	0.442469718	0.154508353	0	0.394429706	0.357405614
hsa-miR-4326	130.3166726	134.5107944	133.9587419	125.1549874	82.43580854	119.5521779
hsa-miR-433-3p	0.154770395	0.294979812	0.154508353	0.353046509	0.591644559	0.357405614
hsa-miR-4417	0.464311185	0	0	0.176523254	0	0
hsa-miR-4419b	0.154770395	0.294979812	0	0	0	0.178702807
hsa-miR-4421	0.30954079	0.589959625	0.154508353	0.706093018	0	0.357405614
hsa-miR-4422	0	0	0	0	0	0.178702807
hsa-miR-4423-3p	0	0.294979812	0.154508353	0	0.788859412	0.893514035
hsa-miR-4423-5p	0.30954079	0.737449531	0	0.176523254	0.197214853	0.178702807
hsa-miR-4424	0.773851975	0.442469718	0	0.353046509	0	0.357405614
hsa-miR-4425	0	0	0	0	0.197214853	0
hsa-miR-4427	0.30954079	0.294979812	0	0	0.197214853	0
hsa-miR-4429	0	0	0.154508353	0.176523254	0	0
hsa-miR-4430	0	0	0	0	0.197214853	0
hsa-miR-4433a-5p	0.154770395	0	0	0	0	0
hsa-miR-4433b-3p	0	0	0.154508353	0	0.197214853	0
hsa-miR-4433b-5p	0	0.294979812	0.309016706	0.353046509	0	0.178702807
hsa-miR-4435	0.30954079	0.589959625	0.463525059	0.176523254	0.197214853	0.536108421
hsa-miR-4436b-3p	0.154770395	0	0.154508353	0	0	0
hsa-miR-4436b-5p	0	0	0.154508353	0	0	0
hsa-miR-4439	0.154770395	0.294979812	0.309016706	0.529569763	0	0
hsa-miR-4440	0.464311185	1.474899062	0.772541764	0.176523254	0.197214853	0.178702807
hsa-miR-4443	4.178800666	1.474899062	0.309016706	2.294802308	1.380503971	4.110164562
hsa-miR-4447	0	0	0	0	0.197214853	0
hsa-miR-4449	0	0	0	0.176523254	0.197214853	0.357405614
hsa-miR-4451	0	0.147489906	0	0	0	0
hsa-miR-4454	1.54770395	1.032429343	0.772541764	3.17741858	6.508090148	3.574056141
hsa-miR-4455	315.1125243	194.2442064	150.0276106	184.1137544	177.6905825	190.1397867
hsa-miR-4456	0.154770395	0.147489906	0	0.353046509	0.788859412	0.178702807
hsa-miR-4457	0.30954079	0	0	0.176523254	0	0
hsa-miR-4458	1.23816316	0.589959625	0.772541764	0.529569763	1.577718824	0.536108421
hsa-miR-4459	0.154770395	0	0	0	0.197214853	0.178702807
hsa-miR-4461	2.012015135	1.327409155	3.090167058	2.471325563	1.774933677	4.110164562
hsa-miR-4463	0	0.147489906	0	0	0.394429706	0
hsa-miR-4464	0.30954079	0	0	0	0	0
hsa-miR-4466	0.92862237	0.442469718	0.927050117	0.529569763	0.197214853	0.714811228
hsa-miR-4467	0.154770395	0.589959625	0.309016706	0.529569763	0.394429706	0.178702807
hsa-miR-4470	0.61908158	0	0.463525059	0	0.394429706	0
hsa-miR-4473	16.86997306	14.74899062	12.66968494	14.65143012	13.0161803	15.1897386
hsa-miR-4474-3p	0.773851975	0.442469718	1.236066823	1.235662781	1.183289118	0.893514035
hsa-miR-4477a	0.61908158	0.442469718	1.08155847	1.235662781	0.788859412	1.250919649
hsa-miR-4477b	1.23816316	2.064858686	2.472133646	1.412186036	1.577718824	0.893514035
hsa-miR-4478	0.154770395	0.147489906	0.309016706	0.176523254	0.197214853	0.178702807
hsa-miR-4479	0.61908158	0.589959625	0.309016706	0.529569763	0.197214853	0.178702807
hsa-miR-4480	0	0	0.309016706	0	0	0
hsa-miR-4482-3p	0	0	0	0	0.197214853	0
hsa-miR-4482-5p	0.154770395	0	0	0	0	0
hsa-miR-4483	8.512371726	4.572187091	1.854100235	4.413081362	3.155437647	2.323136492
hsa-miR-4484	1.702474345	0.884939437	0.927050117	1.941755799	0.986074265	1.429622456
hsa-miR-4485-3p	1.083392765	0.442469718	0.309016706	1.412186036	1.183289118	1.429622456
hsa-miR-4485-5p	0	0.442469718	0.154508353	0.176523254	0	0
hsa-miR-4488	0.464311185	0	0	0.176523254	0	0
hsa-miR-4489	0.154770395	0.147489906	0	0.176523254	0.394429706	0
hsa-miR-4494	0	0	0	0.176523254	0	0
hsa-miR-4496	0	0	0	0	0.197214853	0
hsa-miR-4497	0	0.147489906	0	0	0.394429706	0.357405614
hsa-miR-4498	0.464311185	0.294979812	0.463525059	0.706093018	0	0.714811228
hsa-miR-449a	0.61908158	0.589959625	0.927050117	0.706093018	0.986074265	0.893514035
hsa-miR-449b-3p	0	0	0	0	0.197214853	0
hsa-miR-449b-5p	0.154770395	0	0	0	0	0
hsa-miR-449c-5p	2.321555925	3.244777936	2.781150352	1.941755799	2.563793088	2.501839299
hsa-miR-4500	0.464311185	0.147489906	0	0.353046509	0.394429706	0.536108421
hsa-miR-4502	0	0.442469718	0	0.176523254	0	0
hsa-miR-4503	0	0	0	0	0	0.178702807
hsa-miR-4504	2.631096715	1.179919249	1.545083529	2.118279054	0.986074265	1.78702807
hsa-miR-4505	0	0	0	0.353046509	0	0
hsa-miR-4507	0	0	0	0.176523254	0	0
hsa-miR-4508	0	0	0	0	0.197214853	0
hsa-miR-450a-1-3p	6.036045406	6.342065965	3.553692116	5.295697634	5.127586177	4.288867369
hsa-miR-450a-2-3p	8.357601331	9.291864088	9.734026231	10.76791852	11.43846147	10.18606
hsa-miR-450a-5p	130.0071318	116.369536	103.8296131	130.2741618	107.6793097	124.0197481
hsa-miR-450b-3p	0.464311185	0	0.463525059	0.529569763	0	0
hsa-miR-450b-5p	361.234102	379.7865084	378.3909562	377.0536715	371.7499978	372.2379471
hsa-miR-4511	0.61908158	0.589959625	0.772541764	0.353046509	0.986074265	0.357405614
hsa-miR-4512	0.61908158	0.294979812	0.463525059	0.529569763	0.788859412	0.357405614
hsa-miR-4515	0	0	0.309016706	0	0	0
hsa-miR-4516	0	0.147489906	0	0	0.197214853	0.178702807
hsa-miR-4517	1.392933555	3.83473756	2.935658705	1.58870929	1.97214853	0.893514035
hsa-miR-451a	1.23816316	0.884939437	1.236066823	0.882616272	1.183289118	2.323136492
hsa-miR-452-5p	0.154770395	0	0	0	0	0.178702807
hsa-miR-4521	790.8767186	950.2774654	861.0750506	672.200553	779.5903138	736.255565
hsa-miR-4522	0	0	0	0.176523254	0	0
hsa-miR-4523	0.154770395	0.294979812	0	0.353046509	0.394429706	0.178702807
hsa-miR-4525	0	0	0.154508353	0	0.197214853	0.178702807
hsa-miR-4527	0.61908158	0.737449531	0.772541764	0.353046509	0.197214853	0.714811228
hsa-miR-4536-5p	0.154770395	0	0.154508353	0	0.197214853	0
hsa-miR-454-3p	266.2050794	333.3271879	323.0769659	308.033079	352.0285125	327.0261369
hsa-miR-454-5p	51.22900075	51.62146716	54.38694021	52.42740658	49.10649839	47.35624387
hsa-miR-455-3p	93.1717778	94.24605004	81.42590197	100.618255	100.1851453	87.20696984
hsa-miR-455-5p	288.1824755	273.0038163	252.621157	257.0178585	248.096285	276.8106481
hsa-miR-4635	1.23816316	0.589959625	1.545083529	1.941755799	1.774933677	1.250919649
hsa-miR-4637	0.61908158	0	0	0.529569763	0	0
hsa-miR-4638-3p	0.61908158	0.294979812	0	0.176523254	0.788859412	0.536108421
hsa-miR-4638-5p	0.61908158	1.032429343	0.463525059	0	0.591644559	0.714811228
hsa-miR-4639-5p	0.154770395	0.147489906	0	0	0.394429706	0
hsa-miR-4640-3p	0.464311185	0.442469718	0	0.882616272	0	0.357405614
hsa-miR-4640-5p	0	0.147489906	0	0.176523254	0	0
hsa-miR-4641	0	0	0	0.176523254	0.197214853	0
hsa-miR-4642	0	0	0	0	0	0.178702807
hsa-miR-4645-3p	2.631096715	2.064858686	0.927050117	2.471325563	1.380503971	1.072216842
hsa-miR-4646-3p	0.154770395	0	0	0.353046509	0	0
hsa-miR-4646-5p	0	0	0.309016706	0	0	0.178702807
hsa-miR-4647	0.154770395	0	0.154508353	0.529569763	0	0.178702807
hsa-miR-4651	0.30954079	0	0	0	0	0
hsa-miR-4652-3p	0.464311185	0.884939437	0.309016706	0.706093018	1.577718824	0.893514035
hsa-miR-4652-5p	4.488341456	5.309636622	3.862708822	3.530465089	3.3526525	3.395353334
hsa-miR-4653-3p	0	0	0	0.176523254	0	0
hsa-miR-4654	0.30954079	0	0.154508353	0.176523254	0.197214853	0
hsa-miR-4655-5p	0.30954079	0	0.154508353	0.529569763	0	0
hsa-miR-4657	0	0.147489906	0	0	0	0
hsa-miR-4658	0	0	0	0	0.197214853	0
hsa-miR-4659a-3p	7.738519751	8.996884276	7.879925997	9.002685978	8.085808971	8.756437545
hsa-miR-4659a-5p	0.154770395	0	0	0	0	0
hsa-miR-4659b-3p	0.154770395	0	0	0	0.197214853	0
hsa-miR-4660	0.30954079	0.737449531	0.618033412	0.529569763	0.394429706	1.429622456
hsa-miR-4661-3p	0.30954079	0.294979812	0.618033412	0	0	0.357405614
hsa-miR-4661-5p	1.702474345	2.949798123	1.390575176	2.647848817	2.169363383	2.501839299
hsa-miR-4662a-5p	2.16678553	1.474899062	1.390575176	1.412186036	0.788859412	0.714811228
hsa-miR-4662b	0	0	0	0.176523254	0	0
hsa-miR-4663	0.154770395	0	0	0	0	0.357405614
hsa-miR-4664-3p	16.86997306	13.56907137	13.13320999	15.18099988	15.18554368	14.65363018
hsa-miR-4664-5p	0.154770395	0.589959625	0.309016706	0.706093018	0.591644559	0.178702807
hsa-miR-4665-5p	0.61908158	0.884939437	0.618033412	0.353046509	0	0
hsa-miR-4667-3p	0	0	0	0.176523254	0	0.178702807
hsa-miR-4667-5p	0	0.294979812	0.309016706	0.529569763	0.197214853	0.178702807
hsa-miR-4668-5p	0.773851975	0.737449531	0.618033412	0.706093018	0.197214853	1.429622456
hsa-miR-4671-3p	9.750534886	8.406924651	6.334842468	8.473116214	13.0161803	10.36476281
hsa-miR-4671-5p	5.571734221	4.424697185	5.562300704	5.11917438	4.733156471	4.288867369
hsa-miR-4672	0.154770395	0	0	0	0.197214853	0.178702807
hsa-miR-4673	0.154770395	0	0	0	0	0
hsa-miR-4674	0.154770395	0	0	0	0	0
hsa-miR-4676-3p	2.940637505	2.359838499	3.862708822	1.941755799	3.155437647	2.144433685
hsa-miR-4676-5p	0.154770395	0.147489906	0	0	0	0
hsa-miR-4677-3p	32.50178295	41.88713335	35.22790446	38.83511598	45.35941618	37.88499509
hsa-miR-4677-5p	5.416963826	3.83473756	4.171725528	4.766127871	3.747082206	2.323136492
hsa-miR-4680-3p	0.154770395	0.147489906	0	0	0.394429706	0
hsa-miR-4680-5p	0.30954079	0	0	0	0.197214853	0
hsa-miR-4682	0.154770395	0.589959625	0.927050117	0.353046509	0	0
hsa-miR-4683	0.464311185	0.147489906	0.154508353	0.176523254	0	0
hsa-miR-4684-3p	1.54770395	1.474899062	0.772541764	1.235662781	1.577718824	2.501839299
hsa-miR-4684-5p	0.773851975	0.442469718	0.309016706	0.353046509	0.394429706	0.893514035
hsa-miR-4685-3p	0.464311185	0.589959625	0.463525059	0	0.788859412	0.178702807
hsa-miR-4686	0.773851975	0.589959625	0.618033412	0.706093018	0	0.893514035
hsa-miR-4687-3p	0.30954079	1.032429343	0.154508353	0.529569763	0.591644559	0.178702807
hsa-miR-4687-5p	0	0.147489906	0.309016706	0.176523254	0.197214853	0.357405614
hsa-miR-4688	0	0.294979812	0	0.353046509	0	0
hsa-miR-4689	0.30954079	0	0.309016706	0.176523254	0	0
hsa-miR-4690-3p	0.464311185	0.147489906	0.154508353	0.353046509	0	0.536108421
hsa-miR-4690-5p	0.154770395	0.147489906	0.154508353	0	0.197214853	0
hsa-miR-4691-3p	0.154770395	0.294979812	0.463525059	0.529569763	0.197214853	0.178702807
hsa-miR-4695-3p	0.154770395	0	0	0	0.197214853	0.178702807
hsa-miR-4695-5p	0.154770395	0	0	0	0	0
hsa-miR-4697-5p	0.154770395	0	0	0	0	0
hsa-miR-4698	0.773851975	0.147489906	0.309016706	0	0	0
hsa-miR-4701-5p	0	0	0	0	0	0.357405614
hsa-miR-4706	0.154770395	0.442469718	0	0	0	0
hsa-miR-4707-3p	1.392933555	0.737449531	0.309016706	0.529569763	0.591644559	0.536108421
hsa-miR-4707-5p	2.16678553	2.064858686	1.699591882	1.941755799	1.577718824	1.78702807
hsa-miR-4709-3p	0	0	0	0	0	0.178702807
hsa-miR-4709-5p	0.154770395	0.147489906	0	0	0.197214853	0.357405614
hsa-miR-4714-3p	0	0.147489906	0	0.529569763	0.197214853	0
hsa-miR-4714-5p	0	0	0	0	0	0.178702807
hsa-miR-4715-5p	0	0	0	0.353046509	0	0
hsa-miR-4717-3p	0	0.442469718	0.309016706	0	0.197214853	0.357405614
hsa-miR-4720-5p	0	0.294979812	0.154508353	0.176523254	0.788859412	0.178702807
hsa-miR-4723-3p	0.30954079	0.294979812	0.618033412	0	0	0.178702807
hsa-miR-4723-5p	0.154770395	0	0.154508353	0.353046509	0.394429706	0.357405614
hsa-miR-4724-5p	0.154770395	0.147489906	0.463525059	0.176523254	0	0.357405614
hsa-miR-4725-3p	0.773851975	0.442469718	0.463525059	1.235662781	0.394429706	1.78702807
hsa-miR-4725-5p	0.464311185	0.294979812	0.463525059	0.529569763	0	0.178702807
hsa-miR-4726-3p	0	0	0	0	0.394429706	0
hsa-miR-4726-5p	0.61908158	0	0.309016706	0.353046509	0.197214853	0
hsa-miR-4727-3p	0.154770395	0.147489906	0.154508353	0	0	0.178702807
hsa-miR-4728-3p	1.392933555	0.737449531	0.772541764	0.882616272	0.394429706	0.357405614
hsa-miR-4728-5p	0.30954079	0	0.309016706	0.353046509	0	0.536108421
hsa-miR-4729	0	0.147489906	0	0	0	0
hsa-miR-4731-3p	0	0	0.154508353	0	0	0
hsa-miR-4731-5p	0.464311185	0.442469718	0.309016706	1.059139527	0.197214853	0.357405614
hsa-miR-4733-5p	0.30954079	0.147489906	0	0	0	0
hsa-miR-4735-5p	0	0	0	0	0.394429706	0.178702807
hsa-miR-4737	0	0	0	0	0.197214853	0
hsa-miR-4738-3p	0	0.147489906	0	0	0	0
hsa-miR-4739	0	0	0	0	0.197214853	0
hsa-miR-4741	0	0.589959625	0.309016706	0.706093018	0.394429706	0.357405614
hsa-miR-4742-3p	1.083392765	1.032429343	0.618033412	1.412186036	1.380503971	0.893514035
hsa-miR-4742-5p	0.464311185	0.294979812	0.309016706	0	0	0.178702807
hsa-miR-4743-3p	0	0.442469718	0	0	0	0
hsa-miR-4743-5p	0	0.147489906	0.309016706	0.176523254	0.197214853	0.178702807
hsa-miR-4744	0	0	0	0	0.197214853	0
hsa-miR-4746-3p	0.154770395	0.294979812	0	0	0	0
hsa-miR-4746-5p	27.08481913	25.36826386	30.28363716	30.71504628	24.65185662	26.44801544
hsa-miR-4747-3p	0.61908158	0.147489906	0.154508353	0.353046509	0.591644559	0.178702807
hsa-miR-4747-5p	0.464311185	0	0	0.353046509	0	0.178702807
hsa-miR-4748	0.30954079	0.294979812	0.463525059	0.882616272	0	0
hsa-miR-4749-5p	0	0	0.154508353	0	0	0.357405614
hsa-miR-4750-5p	0	0.147489906	0.309016706	0.353046509	0.394429706	0
hsa-miR-4753-3p	0.773851975	0.294979812	0.154508353	0.353046509	0	0.714811228
hsa-miR-4753-5p	0	0	0.154508353	0.529569763	0	0
hsa-miR-4754	0	0	0	0.176523254	0	0.178702807
hsa-miR-4755-3p	0.464311185	0.294979812	0.154508353	0.353046509	0.197214853	0
hsa-miR-4755-5p	1.85724474	0.884939437	1.390575176	0.529569763	2.169363383	1.072216842
hsa-miR-4757-3p	0	0.147489906	0	0	0.197214853	0
hsa-miR-4758-3p	0.773851975	1.91736878	1.08155847	0.529569763	0	0.178702807
hsa-miR-4758-5p	0.464311185	0.147489906	0.309016706	0	0.197214853	0
hsa-miR-4759	0	0	0.154508353	0	0	0
hsa-miR-4761-3p	0.154770395	0	0	0	0	0
hsa-miR-4761-5p	0	0	0	0	0	0.178702807
hsa-miR-4762-3p	0.464311185	0.294979812	0.463525059	0	0.394429706	0.536108421
hsa-miR-4762-5p	0.30954079	0	0.618033412	0	0.788859412	0.178702807
hsa-miR-4763-3p	0.154770395	0	0	0	0	0
hsa-miR-4764-5p	0	0	0	0.176523254	0	0
hsa-miR-4765	0	0.147489906	0.463525059	0	0.394429706	0.178702807
hsa-miR-4766-3p	0.30954079	0.294979812	0	0.176523254	0	0
hsa-miR-4766-5p	0	0	0.154508353	0	0	0
hsa-miR-4767	0	0	0.154508353	0	0	0
hsa-miR-4768-3p	0	0	0.154508353	0.353046509	0	0
hsa-miR-4768-5p	0.92862237	1.032429343	0.463525059	1.059139527	0.394429706	0.536108421
hsa-miR-4769-3p	0	0.147489906	0	0	0.197214853	0.178702807
hsa-miR-4769-5p	0.154770395	0	0	0	0	0
hsa-miR-4772-3p	0.30954079	0.147489906	0	0	0	0
hsa-miR-4772-5p	0.154770395	0	0	0	0	0.178702807
hsa-miR-4774-5p	0	0	0	0	0.394429706	0.536108421
hsa-miR-4775	5.726504616	4.867166903	5.716809056	6.884406924	5.719230736	5.003678597
hsa-miR-4778-5p	0	0	0	0	0.197214853	0
hsa-miR-4781-3p	0.154770395	0.589959625	0.463525059	0.176523254	0	0
hsa-miR-4782-5p	0.154770395	0	0	0	0	0.178702807
hsa-miR-4783-3p	0.154770395	0	0	0.176523254	0.394429706	0.178702807
hsa-miR-4784	0	0.147489906	0	0.176523254	0	0
hsa-miR-4785	0	0.589959625	0.927050117	0.353046509	0	0
hsa-miR-4786-3p	0	0	0	0	0	0.178702807
hsa-miR-4786-5p	0.30954079	0	0.618033412	0.353046509	0.591644559	0.536108421
hsa-miR-4787-3p	3.869259876	4.129717372	4.480742233	4.589604616	4.930371324	2.859244913
hsa-miR-4787-5p	0	0.147489906	0	0	0	0
hsa-miR-4788	5.726504616	4.424697185	3.862708822	4.942651125	3.747082206	4.82497579
hsa-miR-4791	2.78586711	2.359838499	1.390575176	1.58870929	2.563793088	1.965730878
hsa-miR-4792	0.154770395	0.147489906	0	0.529569763	0.394429706	0.178702807
hsa-miR-4793-3p	0.154770395	0.147489906	0.154508353	0	0	0.178702807
hsa-miR-4794	0.154770395	0.147489906	0	0	0	0
hsa-miR-4795-3p	0.30954079	0.147489906	0.309016706	0.353046509	0	0.178702807
hsa-miR-4795-5p	0	0	0	0.176523254	0	0.357405614
hsa-miR-4796-3p	0.773851975	0.589959625	0	1.059139527	0.197214853	1.072216842
hsa-miR-4796-5p	1.392933555	1.622388968	1.545083529	1.235662781	0.591644559	1.072216842
hsa-miR-4797-3p	2.47632632	2.064858686	3.553692116	2.824372071	2.169363383	2.144433685
hsa-miR-4797-5p	0.773851975	0.737449531	0.154508353	0.353046509	1.380503971	0.893514035
hsa-miR-4798-5p	0	0.294979812	0.154508353	0	0	0
hsa-miR-4799-5p	0.464311185	1.032429343	0.618033412	0.176523254	0.197214853	0.714811228
hsa-miR-4802-3p	1.083392765	0.589959625	1.545083529	1.412186036	0.197214853	0.178702807
hsa-miR-4802-5p	0	0.294979812	0	0.176523254	0	0.178702807
hsa-miR-4803	0	0.147489906	0	0.176523254	0.197214853	0.357405614
hsa-miR-4804-3p	0.92862237	0.147489906	0.154508353	0	0.197214853	0
hsa-miR-4804-5p	0	0.442469718	0	0.176523254	0.394429706	0
hsa-miR-483-3p	1.85724474	0.589959625	1.236066823	0.176523254	0.591644559	0.893514035
hsa-miR-483-5p	0.30954079	0.147489906	0.618033412	0.353046509	0.788859412	0.714811228
hsa-miR-484	673.2512184	579.1928615	530.2726671	682.615425	536.6216149	593.1146166
hsa-miR-485-3p	0.154770395	0.737449531	0.154508353	0.176523254	0.788859412	0
hsa-miR-485-5p	0	0	0.154508353	0.176523254	0	0.178702807
hsa-miR-486-3p	4.488341456	3.392267842	2.935658705	2.471325563	3.155437647	2.501839299
hsa-miR-486-5p	20.27492175	17.10882911	14.36927682	14.82795338	17.15769221	17.15546948
hsa-miR-487a-3p	0	0.147489906	0.618033412	0	0.591644559	0
hsa-miR-487b-3p	0	0.147489906	0	0.353046509	0.394429706	0.536108421
hsa-miR-489-3p	10.06007568	9.144374182	8.961484467	9.708778996	7.888594118	10.00735719
hsa-miR-489-5p	0	0	0	0.176523254	0	0
hsa-miR-491-3p	0.92862237	1.179919249	1.390575176	1.059139527	2.366578236	0.536108421
hsa-miR-491-5p	19.50106977	19.32117771	21.6311694	16.76970917	19.91870015	15.36844141
hsa-miR-492	0	0	0	0	0	0.178702807
hsa-miR-493-3p	0	0.294979812	0	0.353046509	0	0.178702807
hsa-miR-493-5p	0	0.147489906	0.154508353	0	0	0
hsa-miR-494-3p	1.54770395	2.359838499	2.472133646	2.294802308	1.774933677	2.144433685
hsa-miR-495-3p	0.61908158	0.442469718	0.618033412	1.58870929	1.183289118	1.608325263
hsa-miR-496	0	0.147489906	0	0	0	0
hsa-miR-497-3p	0.154770395	0.147489906	0.154508353	0	0	0
hsa-miR-497-5p	15.6318099	14.4540108	15.14181858	15.00447663	14.59389912	13.22400772
hsa-miR-4999-3p	0.30954079	0	0	0	0	0
hsa-miR-4999-5p	2.012015135	1.179919249	1.545083529	0.706093018	0.986074265	1.072216842
hsa-miR-499a-5p	4.024030271	5.899596246	3.862708822	5.648744143	7.099734707	4.110164562
hsa-miR-499b-3p	1.083392765	0.589959625	1.236066823	1.059139527	0.591644559	0.714811228
hsa-miR-499b-5p	0.464311185	0.294979812	0.618033412	0.529569763	0.197214853	0.178702807
hsa-miR-5000-3p	0.464311185	1.032429343	0.618033412	0.353046509	0.986074265	0.893514035
hsa-miR-5000-5p	0.61908158	0.147489906	0.463525059	0	0	0
hsa-miR-5001-3p	3.250178295	2.654818311	2.935658705	3.17741858	3.3526525	2.144433685
hsa-miR-5001-5p	1.392933555	0.589959625	1.390575176	0.529569763	0.591644559	1.072216842
hsa-miR-5002-3p	0.30954079	0	0	0.176523254	0	0
hsa-miR-5002-5p	1.23816316	0.589959625	0.927050117	0.529569763	0.788859412	0.893514035
hsa-miR-5003-3p	0.30954079	0.442469718	0.772541764	0.176523254	0.591644559	0.357405614
hsa-miR-5003-5p	0	0	0	0.353046509	0.394429706	0
hsa-miR-5004-3p	0	0	0	0	0	0.178702807
hsa-miR-5006-3p	0	0	0	0.353046509	0.197214853	0
hsa-miR-5008-3p	0.154770395	0.294979812	0.154508353	0	0	0.178702807
hsa-miR-5008-5p	0.30954079	0	0	0	0.197214853	0
hsa-miR-5009-5p	1.083392765	1.179919249	2.781150352	2.118279054	2.169363383	1.250919649
hsa-miR-500a-3p	163.9018483	160.0265482	164.0878708	163.4605336	138.8392565	153.8631169
hsa-miR-500a-5p	6.345586196	6.932025589	5.253283998	5.648744143	5.719230736	5.361084211
hsa-miR-500b-3p	2.940637505	2.212348592	1.699591882	2.294802308	0.591644559	1.608325263
hsa-miR-500b-5p	2.012015135	1.327409155	1.390575176	2.294802308	1.380503971	1.072216842
hsa-miR-501-3p	127.9951167	140.5578806	139.9845677	133.0985339	132.3311663	139.3881895
hsa-miR-501-5p	13.31025397	15.78141996	12.36066823	14.82795338	13.60782485	14.47492737
hsa-miR-5010-3p	8.667142121	7.227005402	10.8155847	9.355732487	8.283023824	9.292545966
hsa-miR-5010-5p	0.61908158	0.737449531	0.309016706	0.176523254	0.591644559	1.072216842
hsa-miR-502-3p	109.8869805	102.0630151	98.26731243	97.08778996	106.8904503	99.71616633
hsa-miR-502-5p	2.16678553	3.687247654	3.399183763	1.412186036	3.155437647	4.467570176
hsa-miR-503-3p	1.702474345	1.769878874	3.24467541	1.412186036	2.169363383	1.78702807
hsa-miR-503-5p	162.5089148	143.3601888	132.1046417	137.335092	97.42413736	132.7761856
hsa-miR-504-5p	0	0	0.463525059	0.176523254	0.394429706	0
hsa-miR-505-3p	190.9866675	178.4627865	179.538706	180.4067661	208.6533144	187.101839
hsa-miR-505-5p	10.67915726	8.84939437	8.806976114	8.649639469	9.071883236	7.86292351
hsa-miR-506-3p	0	0.294979812	0	0	0	0
hsa-miR-5087	0.154770395	0.294979812	0.154508353	0.176523254	0	0
hsa-miR-5089-5p	0	0	0	0	0.197214853	0
hsa-miR-509-3-5p	0	0	0	0.176523254	0	0
hsa-miR-5090	0.154770395	0.589959625	0	0	0	0.178702807
hsa-miR-5091	0	0.294979812	0	0	0	0.357405614
hsa-miR-5092	0	0	0.154508353	0	0	0
hsa-miR-5094	2.321555925	1.91736878	2.626641999	3.883511598	0.986074265	1.78702807
hsa-miR-5095	0.773851975	0.147489906	0.154508353	0	0.197214853	1.072216842
hsa-miR-5096	0.30954079	0.294979812	0.618033412	1.58870929	0.197214853	0
hsa-miR-5100	0.154770395	0.294979812	0	0.706093018	0.394429706	0.357405614
hsa-miR-511-5p	0.30954079	0.442469718	0.309016706	0.529569763	0.197214853	0.357405614
hsa-miR-515-5p	0	0	0.154508353	0	0	0
hsa-miR-516b-5p	0	0	0	0	0	0.178702807
hsa-miR-5187-3p	0	0	0	0	0.197214853	0
hsa-miR-5187-5p	0.61908158	0.294979812	0.309016706	0.176523254	0	0
hsa-miR-5188	0.30954079	0	0.154508353	0.176523254	0.788859412	0.178702807
hsa-miR-518c-3p	0	0	0	0	0	0.178702807
hsa-miR-5193	0	0	0	0	0.197214853	0
hsa-miR-5195-3p	0	0.294979812	0	0	0	0
hsa-miR-5197-3p	0	0	0	0	0	0.178702807
hsa-miR-519c-3p	0	0.147489906	0	0	0	0
hsa-miR-522-3p	0.154770395	0	0.154508353	0	0	0
hsa-miR-532-3p	35.44242046	27.13814273	31.21068728	31.4211393	31.94880618	26.26931264
hsa-miR-532-5p	791.6505705	757.9506278	743.6487024	738.9263432	710.9595449	727.1417219
hsa-miR-539-3p	0.30954079	0.147489906	0.154508353	0.353046509	0	0.178702807
hsa-miR-539-5p	0	0.147489906	0.154508353	0	0	0.178702807
hsa-miR-542-3p	106.3272614	98.37576741	99.50337925	106.2669992	110.045888	104.7198449
hsa-miR-542-5p	0.464311185	0.589959625	0	0.882616272	1.183289118	0
hsa-miR-543	4.797882246	3.539757748	3.708200469	4.942651125	3.747082206	6.969409475
hsa-miR-545-3p	0.464311185	0.147489906	0	0.176523254	0	0.178702807
hsa-miR-545-5p	0	0	0.154508353	0.176523254	0	0.178702807
hsa-miR-548a-3p	4.488341456	4.424697185	3.399183763	5.472220888	3.944297059	4.82497579
hsa-miR-548a-5p	0.154770395	0.294979812	0	0.529569763	0	0.178702807
hsa-miR-548aa	2.321555925	2.212348592	2.317625293	3.000895326	2.169363383	2.144433685
hsa-miR-548ab	1.54770395	1.179919249	1.390575176	2.118279054	1.97214853	1.965730878
hsa-miR-548ac	0.154770395	0	0	0	0	0
hsa-miR-548ad-5p	2.47632632	1.622388968	1.545083529	3.000895326	1.97214853	1.608325263
hsa-miR-548ae-5p	13.00071318	12.97911174	14.36927682	12.53315107	12.81896544	13.58141334
hsa-miR-548ag	0	0.147489906	0	0	0	0
hsa-miR-548ah-3p	1.083392765	1.474899062	1.390575176	1.235662781	1.183289118	1.965730878
hsa-miR-548ah-5p	0.154770395	0	0	0	0	0
hsa-miR-548ai	0.30954079	0.442469718	0.154508353	0.176523254	0.197214853	0.357405614
hsa-miR-548aj-3p	0	0	0	0	0	0.178702807
hsa-miR-548ak	0	0	0.154508353	0	0.197214853	0.357405614
hsa-miR-548al	0.30954079	0.147489906	0.154508353	0	0	0
hsa-miR-548am-3p	2.47632632	2.359838499	2.781150352	2.471325563	3.155437647	3.03794772
hsa-miR-548am-5p	0.154770395	0	0.154508353	0.176523254	0.197214853	0.714811228
hsa-miR-548an	0.154770395	0	0	0.529569763	0	0
hsa-miR-548ao-3p	0.154770395	0.147489906	0.463525059	0	0	0
hsa-miR-548ap-5p	0	0.147489906	0	0.176523254	0	0
hsa-miR-548aq-3p	3.0954079	3.83473756	2.781150352	3.000895326	3.3526525	3.574056141
hsa-miR-548aq-5p	0	0.147489906	0.154508353	0	0.197214853	0
hsa-miR-548ar-3p	1.702474345	1.91736878	1.699591882	1.765232545	0.986074265	1.429622456
hsa-miR-548as-5p	0	0.294979812	0.309016706	0.353046509	0	0.178702807
hsa-miR-548at-3p	0.464311185	0	0.772541764	0.529569763	0.788859412	0.357405614
hsa-miR-548at-5p	0.61908158	0.442469718	0.463525059	0.882616272	0.197214853	0.536108421
hsa-miR-548au-3p	0	0.147489906	0	0	0	0
hsa-miR-548au-5p	0.773851975	0.147489906	0.309016706	0.706093018	0.788859412	0.714811228
hsa-miR-548av-3p	0.464311185	0.589959625	0.463525059	0.529569763	0.197214853	0.893514035
hsa-miR-548av-5p	0	0	0	0.176523254	0	0
hsa-miR-548aw	0	0.294979812	0	0	0	0
hsa-miR-548ay-3p	2.940637505	3.244777936	3.553692116	4.942651125	4.141511912	5.003678597
hsa-miR-548ay-5p	4.797882246	5.457126528	5.407792351	5.648744143	3.944297059	6.07589544
hsa-miR-548az-5p	2.012015135	2.507328405	1.854100235	2.118279054	2.366578236	2.323136492
hsa-miR-548b-3p	0.464311185	0.589959625	0.463525059	0.706093018	0.986074265	0.536108421
hsa-miR-548b-5p	18.10813622	15.04397043	14.83280188	14.82795338	14.00225456	15.01103579
hsa-miR-548ba	0	0	0	0	0.197214853	0
hsa-miR-548bb-5p	0	0	0.154508353	0	0	0
hsa-miR-548c-3p	0	0	0.154508353	0	0	0
hsa-miR-548c-5p	0.30954079	0.147489906	0.309016706	0.176523254	0.197214853	0.714811228
hsa-miR-548d-3p	0	0.294979812	0.309016706	0.176523254	0.197214853	0.178702807
hsa-miR-548d-5p	6.036045406	6.047086153	6.798367527	7.060930179	4.930371324	6.07589544
hsa-miR-548e-3p	28.16821189	25.51575377	28.73855363	22.77149983	30.76551706	29.12855755
hsa-miR-548e-5p	0.30954079	0	0	0.529569763	0.394429706	0
hsa-miR-548f-3p	1.392933555	0.737449531	0.618033412	1.059139527	1.380503971	0.893514035
hsa-miR-548f-5p	0.154770395	0	0	0	0	0
hsa-miR-548g-3p	0	0	0	0	0.197214853	0
hsa-miR-548g-5p	0	0	0	0	0.197214853	0
hsa-miR-548h-3p	0.61908158	0.442469718	0.618033412	0.882616272	0.394429706	0.178702807
hsa-miR-548i	0	0.147489906	0	0.176523254	0	0.178702807
hsa-miR-548j-3p	1.85724474	2.064858686	1.699591882	1.941755799	1.97214853	2.323136492
hsa-miR-548j-5p	15.32226911	18.58372818	13.13320999	13.41576734	14.59389912	15.36844141
hsa-miR-548k	40.3950731	45.72187091	51.1422648	41.30644155	46.34549045	49.32197474
hsa-miR-548l	4.024030271	6.047086153	3.24467541	5.11917438	4.535941618	3.216650527
hsa-miR-548n	6.655126986	8.111944839	7.107384232	10.0618255	10.45238721	9.113843159
hsa-miR-548o-3p	15.16749871	17.10882911	16.0688687	15.18099988	12.81896544	16.26195544
hsa-miR-548o-5p	0.30954079	0.147489906	0.309016706	0.176523254	0.197214853	0.714811228
hsa-miR-548p	2.012015135	2.654818311	2.781150352	1.941755799	2.169363383	2.859244913
hsa-miR-548q	1.85724474	0.589959625	1.236066823	1.412186036	0.591644559	0.714811228
hsa-miR-548s	2.47632632	2.802308217	2.935658705	3.000895326	3.549867353	4.646272983
hsa-miR-548t-3p	2.321555925	2.212348592	2.317625293	3.000895326	2.169363383	2.144433685
hsa-miR-548t-5p	0.30954079	0.147489906	0	0.353046509	0.197214853	0.357405614
hsa-miR-548u	11.91732042	9.291864088	7.107384232	7.943546451	9.269098089	11.43697965
hsa-miR-548v	1.54770395	0.294979812	0.463525059	0.706093018	1.774933677	0.536108421
hsa-miR-548w	1.392933555	1.474899062	1.545083529	1.58870929	1.97214853	1.608325263
hsa-miR-548x-3p	0	0	0.154508353	0	0	0
hsa-miR-548y	11.91732042	15.19146033	16.0688687	21.53583705	20.115915	19.47860597
hsa-miR-548z	0.61908158	0.442469718	0.772541764	0.882616272	0.394429706	0.178702807
hsa-miR-549a	4.643111851	5.162146716	5.407792351	5.11917438	4.930371324	5.182381404
hsa-miR-550a-3-5p	5.107423036	4.424697185	2.317625293	4.413081362	4.338726765	5.003678597
hsa-miR-550a-3p	1.23816316	2.212348592	1.699591882	2.294802308	1.183289118	1.429622456
hsa-miR-550a-5p	12.3816316	10.17680353	9.425009525	10.94444178	9.071883236	10.18606
hsa-miR-550b-2-5p	0	0	0	0.176523254	0	0
hsa-miR-551a	0.464311185	0.884939437	0.618033412	0.882616272	0.986074265	0.714811228
hsa-miR-551b-5p	0.61908158	0.442469718	0.772541764	1.059139527	0.197214853	0.536108421
hsa-miR-552-5p	0.154770395	0	0	0	0	0
hsa-miR-556-3p	5.881275011	6.342065965	4.789758939	6.884406924	4.733156471	9.64995158
hsa-miR-556-5p	7.428978961	5.457126528	6.798367527	5.825267397	7.099734707	6.254598247
hsa-miR-557	0	0.294979812	0	0.176523254	0	0.178702807
hsa-miR-5571-3p	0	0.147489906	0	0	0	0
hsa-miR-558	0.154770395	0	0	0.353046509	0.394429706	0
hsa-miR-5581-3p	0.61908158	1.032429343	0.309016706	1.235662781	1.183289118	1.250919649
hsa-miR-5582-3p	0.92862237	2.064858686	1.390575176	1.235662781	0.986074265	0.714811228
hsa-miR-5582-5p	0	0	0	0.176523254	0	0
hsa-miR-5584-3p	0	0	0.154508353	0.176523254	0.197214853	0.178702807
hsa-miR-5584-5p	0.464311185	0.294979812	0	0	0	0
hsa-miR-5585-3p	1.392933555	1.032429343	1.08155847	1.765232545	1.577718824	1.78702807
hsa-miR-5587-3p	0	0.147489906	0.154508353	0	0.197214853	0.178702807
hsa-miR-5587-5p	0	0	0	0.176523254	0.394429706	0
hsa-miR-5588-3p	0	0	0.463525059	0	0	0
hsa-miR-5588-5p	0	0.442469718	0	0.176523254	0	0.178702807
hsa-miR-559	0.154770395	0	0	0.176523254	0	0
hsa-miR-5591-3p	0	0.147489906	0	0	0	0
hsa-miR-561-3p	0.30954079	0.147489906	0.154508353	0.176523254	0.591644559	0
hsa-miR-561-5p	1.392933555	0.589959625	0.772541764	0.529569763	1.774933677	0.178702807
hsa-miR-5680	0.154770395	0.147489906	0.463525059	0	0.197214853	0.178702807
hsa-miR-5684	0.154770395	0.294979812	0.154508353	0.176523254	0.197214853	0
hsa-miR-5687	0.154770395	0	0	0	0	0
hsa-miR-5689	0	0	0	0	0.197214853	0
hsa-miR-5690	2.012015135	2.949798123	1.699591882	1.235662781	1.577718824	1.608325263
hsa-miR-5691	0	0	0	0.176523254	0	0
hsa-miR-5695	0.154770395	0.294979812	0.154508353	0.176523254	0.394429706	0.178702807
hsa-miR-5696	0.464311185	0.294979812	0.154508353	0.176523254	0.197214853	0
hsa-miR-5697	0.773851975	1.769878874	1.390575176	1.941755799	1.380503971	0.357405614
hsa-miR-5698	0.154770395	0	0	0.176523254	0	0.178702807
hsa-miR-5699-3p	0.154770395	0.442469718	0.309016706	0.353046509	0	0.893514035
hsa-miR-5699-5p	1.54770395	1.474899062	2.626641999	1.235662781	0.788859412	1.250919649
hsa-miR-570-3p	0.92862237	0.737449531	1.236066823	0.706093018	0.394429706	0.714811228
hsa-miR-570-5p	0.30954079	0.442469718	0.154508353	0.176523254	0.197214853	0.357405614
hsa-miR-5706	0	0	0.154508353	0	0.197214853	0
hsa-miR-5708	0.464311185	0.147489906	0	0.353046509	0.197214853	0.178702807
hsa-miR-573	1.702474345	0.294979812	0.618033412	1.765232545	1.380503971	1.250919649
hsa-miR-574-3p	133.1025397	112.6822883	138.7485009	132.9220106	103.9322275	114.3697965
hsa-miR-574-5p	191.7605194	196.6040449	207.968243	201.7660799	201.3563649	198.7175214
hsa-miR-576-3p	35.75196125	42.32960307	45.11643904	43.24819734	42.99283795	40.38683439
hsa-miR-576-5p	29.25160466	25.07328405	28.27502858	22.94802308	19.91870015	23.76747334
hsa-miR-577	24.14418162	26.10571339	27.96601187	23.30106959	15.38275853	22.8739593
hsa-miR-578	0	0	0.154508353	0	0.394429706	0.357405614
hsa-miR-579-3p	4.024030271	3.244777936	4.017217175	3.530465089	2.958222794	4.467570176
hsa-miR-579-5p	12.69117239	15.33895024	10.97009305	9.88530225	10.64960206	11.25827684
hsa-miR-580-3p	3.404948691	3.687247654	3.862708822	3.353941835	3.155437647	4.110164562
hsa-miR-580-5p	0.154770395	0	0.154508353	0.353046509	0	0
hsa-miR-581	2.16678553	3.244777936	0.618033412	1.765232545	2.563793088	3.03794772
hsa-miR-582-3p	3.404948691	3.83473756	4.171725528	2.471325563	3.747082206	4.288867369
hsa-miR-582-5p	0.464311185	1.622388968	1.545083529	0.706093018	1.97214853	1.072216842
hsa-miR-584-3p	0.154770395	0	0	0.529569763	0	0.536108421
hsa-miR-584-5p	26.15619676	20.64858686	23.02174458	21.35931379	24.06021206	18.22768632
hsa-miR-586	0.30954079	0.442469718	0.618033412	0.529569763	0.394429706	0.714811228
hsa-miR-588	0.154770395	0.294979812	0.463525059	1.235662781	0.394429706	0.893514035
hsa-miR-589-3p	2.012015135	1.474899062	2.472133646	1.941755799	1.97214853	1.78702807
hsa-miR-589-5p	457.6560581	415.7740455	403.8848344	410.9461364	379.4413771	416.5562432
hsa-miR-590-3p	87.1357324	91.88621154	81.42590197	99.73563877	97.22692251	91.49583721
hsa-miR-590-5p	0.30954079	0.589959625	0.463525059	1.412186036	0.788859412	0.714811228
hsa-miR-597-3p	8.821912516	3.687247654	5.253283998	7.060930179	4.930371324	4.646272983
hsa-miR-597-5p	0.61908158	1.769878874	1.08155847	0.706093018	0.591644559	1.250919649
hsa-miR-598-3p	43.6452514	36.72498663	36.92749634	36.36379042	42.00676368	30.91558562
hsa-miR-598-5p	0.154770395	0.294979812	0.309016706	0.529569763	0	1.250919649
hsa-miR-600	0.30954079	0	0.154508353	0	0.197214853	0
hsa-miR-602	0.154770395	0.589959625	0	0	0.197214853	0
hsa-miR-603	0	0	0	0	0	0.178702807
hsa-miR-6073	0	0.147489906	0	0	0	0.178702807
hsa-miR-6081	0.154770395	0	0.309016706	0	0.197214853	0
hsa-miR-610	0.30954079	1.622388968	0.618033412	0.176523254	0.986074265	0.536108421
hsa-miR-612	0	0	0	0	0	0.178702807
hsa-miR-6133	0	0	0	0	0.197214853	0
hsa-miR-615-3p	830.4979397	657.3625118	528.7275835	665.6691926	603.8718798	678.891964
hsa-miR-615-5p	6.655126986	7.227005402	8.03443435	7.943546451	4.535941618	7.326815089
hsa-miR-616-3p	0.154770395	0.589959625	0.463525059	0.176523254	0.197214853	0.357405614
hsa-miR-616-5p	1.85724474	1.179919249	0.772541764	0.706093018	2.563793088	1.608325263
hsa-miR-617	0	0.147489906	0	0	0	0
hsa-miR-618	0.464311185	0.884939437	0.772541764	0.529569763	0.986074265	1.072216842
hsa-miR-619-3p	0	0	0	0.353046509	0	0
hsa-miR-619-5p	4.488341456	4.424697185	3.862708822	3.883511598	5.127586177	4.467570176
hsa-miR-622	0	0.147489906	0	0.176523254	0	0
hsa-miR-624-3p	0.464311185	0.737449531	0.618033412	1.235662781	1.380503971	1.78702807
hsa-miR-624-5p	18.10813622	19.76364743	19.62256082	17.47580219	17.74933677	17.51287509
hsa-miR-625-3p	135.7336364	132.2984458	130.0960331	140.5125106	139.8253307	131.8826716
hsa-miR-625-5p	18.10813622	13.42158146	11.58812647	13.23924409	13.60782485	11.43697965
hsa-miR-627-3p	4.024030271	2.949798123	3.24467541	5.295697634	3.549867353	3.03794772
hsa-miR-627-5p	0	0.737449531	0	0.353046509	0.394429706	0.178702807
hsa-miR-628-3p	5.416963826	3.392267842	4.635250586	4.413081362	2.761007941	1.429622456
hsa-miR-628-5p	25.84665597	18.14125846	21.16764434	22.24193006	21.49641897	23.23136492
hsa-miR-629-3p	6.964667776	8.111944839	4.635250586	7.590499942	6.310875295	8.041626317
hsa-miR-629-5p	244.072913	217.9900813	255.5568157	210.5922426	223.2472136	217.3026134
hsa-miR-632	0.154770395	0.294979812	0.154508353	0.176523254	0	0
hsa-miR-636	0.61908158	0.737449531	0.463525059	1.059139527	0.788859412	0
hsa-miR-639	0	0	0.154508353	0.529569763	0	0
hsa-miR-641	34.3590277	34.95510776	28.89306199	30.53852302	32.73766559	37.88499509
hsa-miR-642a-3p	3.714489481	1.91736878	2.626641999	1.765232545	2.169363383	1.608325263
hsa-miR-642a-5p	4.643111851	3.392267842	2.935658705	2.294802308	0.986074265	4.82497579
hsa-miR-642b-5p	0	0.294979812	0.154508353	0.353046509	0.394429706	0
hsa-miR-643	1.23816316	1.91736878	2.008608587	1.941755799	2.366578236	2.144433685
hsa-miR-6500-3p	1.23816316	0.294979812	0.463525059	0.353046509	0.591644559	1.250919649
hsa-miR-6501-3p	0	0	0.154508353	0	0.197214853	0
hsa-miR-6501-5p	0	0.147489906	0.154508353	0	0.394429706	0.357405614
hsa-miR-6504-5p	0	0	0	0.176523254	0	0
hsa-miR-6505-3p	1.23816316	0.737449531	0.154508353	0.176523254	0.591644559	1.072216842
hsa-miR-6505-5p	1.54770395	2.212348592	2.472133646	3.353941835	2.366578236	1.965730878
hsa-miR-6506-5p	0	0	0.309016706	0	0	0
hsa-miR-6508-3p	0.30954079	0.147489906	0	0.176523254	0	0.893514035
hsa-miR-6508-5p	0	0	0.309016706	0.176523254	0	0
hsa-miR-6509-3p	0.464311185	0	0	0.529569763	0.394429706	0.178702807
hsa-miR-6509-5p	0.154770395	0.589959625	0	0.176523254	0	0.178702807
hsa-miR-651-5p	104.1604759	94.39353994	111.2460141	97.61735972	75.33607383	107.9364955
hsa-miR-6510-3p	0.154770395	0.147489906	0	0.176523254	0.394429706	0.178702807
hsa-miR-6511a-3p	0.154770395	0	0.309016706	0.176523254	0.197214853	0.178702807
hsa-miR-6511b-3p	0.61908158	0.442469718	0.309016706	0.529569763	0.788859412	1.072216842
hsa-miR-6511b-5p	0	0.147489906	0	0	0	0
hsa-miR-6513-3p	0.30954079	0.294979812	0.309016706	0.176523254	0.788859412	0.178702807
hsa-miR-6514-3p	0.154770395	0	0	0	0	0.178702807
hsa-miR-6514-5p	1.23816316	1.327409155	1.08155847	1.58870929	0.591644559	0.536108421
hsa-miR-6515-3p	0.154770395	0	0	0	0	0
hsa-miR-6515-5p	1.083392765	0.737449531	0.927050117	0.882616272	0	0.893514035
hsa-miR-6516-3p	2.16678553	1.91736878	2.472133646	2.647848817	1.183289118	1.072216842
hsa-miR-6516-5p	3.869259876	3.244777936	3.399183763	2.824372071	2.563793088	3.216650527
hsa-miR-652-3p	44.57387377	34.21765823	32.91027916	38.12902296	25.83514574	43.0673765
hsa-miR-652-5p	4.178800666	4.867166903	6.180334115	5.472220888	4.930371324	6.612003861
hsa-miR-653-3p	18.5724474	16.37137958	17.30493552	19.24103474	20.31312985	18.76379474
hsa-miR-653-5p	68.563285	64.7480688	65.51154162	70.43277853	72.37785104	69.15798633
hsa-miR-654-3p	1.392933555	1.769878874	1.699591882	1.412186036	2.169363383	1.250919649
hsa-miR-654-5p	0.61908158	0.147489906	0.154508353	0.176523254	0	0.357405614
hsa-miR-655-3p	0	0	0.154508353	0	0.591644559	0.178702807
hsa-miR-656-3p	0	0.442469718	0.154508353	0.353046509	0.394429706	0.536108421
hsa-miR-658	0.154770395	0	0	0	0	0
hsa-miR-659-3p	0.154770395	0.147489906	0	0	0	0
hsa-miR-659-5p	6.345586196	3.982227466	6.334842468	4.942651125	4.733156471	5.897192633
hsa-miR-660-3p	1.083392765	0.884939437	0.772541764	1.059139527	1.183289118	2.501839299
hsa-miR-660-5p	199.3442688	205.6009292	188.9637156	196.6469055	199.778646	214.6220713
hsa-miR-663a	0.30954079	0	0	1.235662781	0.591644559	1.072216842
hsa-miR-663b	3.0954079	1.474899062	3.399183763	1.412186036	1.774933677	1.429622456
hsa-miR-664a-5p	3.714489481	3.097288029	3.553692116	3.17741858	3.747082206	3.574056141
hsa-miR-664b-5p	0.30954079	0.294979812	0.463525059	0.529569763	0.197214853	0.357405614
hsa-miR-665	0	0	0	0	0.197214853	0
hsa-miR-668-3p	0	0	0.154508353	0	0	0
hsa-miR-671-3p	157.7110325	150.4397043	138.4394842	142.9838361	129.9645881	133.1335912
hsa-miR-671-5p	76.61134554	81.11944839	77.87220985	84.73116214	62.12267868	71.83852843
hsa-miR-6715b-3p	0	0.147489906	0	0	0	0
hsa-miR-6716-3p	0.92862237	0.294979812	1.08155847	2.118279054	0.591644559	1.429622456
hsa-miR-6717-5p	0.154770395	0.294979812	0.154508353	0	0	0.357405614
hsa-miR-6718-5p	0.464311185	0	0	0	0	0.178702807
hsa-miR-6719-3p	0	0	0	0	0.197214853	0
hsa-miR-6721-5p	0.773851975	0.737449531	0.463525059	0.882616272	0	0.178702807
hsa-miR-6723-5p	0.464311185	0.147489906	0	0.353046509	0.197214853	0.536108421
hsa-miR-6724-5p	0.92862237	0.737449531	0.772541764	0.529569763	0.591644559	0.536108421
hsa-miR-6726-3p	0.61908158	0.294979812	0.154508353	0	0.197214853	0.178702807
hsa-miR-6726-5p	0.154770395	0	0	0	0	0
hsa-miR-6727-5p	0.61908158	0	0	0.176523254	0.197214853	0.536108421
hsa-miR-6728-3p	0.154770395	0	0	0.353046509	0	0
hsa-miR-6728-5p	0.464311185	0.589959625	0.463525059	0.353046509	0	0
hsa-miR-6729-5p	0	0.294979812	0	0.529569763	0.591644559	0
hsa-miR-6732-3p	0	0.589959625	0	0.176523254	0.394429706	0
hsa-miR-6733-3p	0	0	0.154508353	0.353046509	0.197214853	0.178702807
hsa-miR-6733-5p	1.392933555	0.884939437	1.236066823	0.706093018	0.788859412	2.680542106
hsa-miR-6734-3p	0	0.147489906	0	0	0	0.178702807
hsa-miR-6734-5p	0.773851975	0.589959625	0.618033412	0.353046509	0.394429706	0.536108421
hsa-miR-6735-3p	0.61908158	0.442469718	0.154508353	0.176523254	0.591644559	0.893514035
hsa-miR-6735-5p	0	0.147489906	0.154508353	0	0.788859412	0.357405614
hsa-miR-6736-3p	0	0	0.309016706	0	0	0
hsa-miR-6736-5p	0	0.294979812	0.154508353	0.353046509	0.197214853	0.178702807
hsa-miR-6737-3p	0.154770395	0.589959625	0	0.353046509	0.197214853	0
hsa-miR-6737-5p	0	0	0.154508353	0	0	0
hsa-miR-6738-3p	0	0.589959625	0.154508353	0.176523254	0	0
hsa-miR-6738-5p	0	0	0	0	0	0.178702807
hsa-miR-6739-3p	0.30954079	0	0.463525059	0	0	0
hsa-miR-6739-5p	0	0	0.154508353	0	0	0
hsa-miR-6740-3p	0	0	0.154508353	0	0	0
hsa-miR-6740-5p	0	0.147489906	0	0	0	0
hsa-miR-6741-3p	0.773851975	0.147489906	0	0.529569763	0.591644559	0.714811228
hsa-miR-6741-5p	0	0.147489906	0.463525059	0	0.197214853	0
hsa-miR-6742-3p	0.154770395	0	0	0	0.197214853	0
hsa-miR-6742-5p	0.154770395	0	0	0	0	0
hsa-miR-6743-3p	0.154770395	0.442469718	0.463525059	0.176523254	0.197214853	0
hsa-miR-6743-5p	0.30954079	0	0	0	0	0
hsa-miR-6746-3p	0.154770395	0.147489906	0.154508353	0	0.197214853	0
hsa-miR-6746-5p	0	0	0.154508353	0	0	0
hsa-miR-6747-3p	2.940637505	2.949798123	2.008608587	2.647848817	1.183289118	1.608325263
hsa-miR-6748-3p	0	0.147489906	0	0	0	0
hsa-miR-6748-5p	0.154770395	0	0	0.176523254	0	0
hsa-miR-6749-3p	0	0.147489906	0	0	0	0
hsa-miR-675-3p	0	0	0	0.353046509	0	0
hsa-miR-675-5p	0.154770395	0.147489906	0	0.353046509	0.197214853	0.178702807
hsa-miR-6750-3p	0	0	0.154508353	0	0.394429706	0
hsa-miR-6750-5p	0.154770395	0	0.309016706	0.176523254	0.197214853	0
hsa-miR-6751-3p	0	0	0	0.176523254	0	0
hsa-miR-6753-3p	0	0.294979812	0	0.529569763	0.394429706	0.536108421
hsa-miR-6754-3p	0	0.147489906	0.154508353	0.176523254	0	0
hsa-miR-6754-5p	0	0.147489906	0	0	0	0
hsa-miR-6755-3p	0	0.147489906	0	0	0	0
hsa-miR-6755-5p	0.464311185	0.737449531	0.309016706	0.529569763	0.591644559	0.357405614
hsa-miR-6756-3p	0.154770395	0.147489906	0	0	0.394429706	0
hsa-miR-6757-5p	0.154770395	0	0	0	0	0
hsa-miR-6758-3p	0.773851975	0	0	0.529569763	0.197214853	0.178702807
hsa-miR-6758-5p	0.30954079	0	0	0	0.197214853	0.536108421
hsa-miR-6759-5p	0	0	0	0	0.197214853	0
hsa-miR-676-3p	5.881275011	4.719676997	6.798367527	9.002685978	7.29694956	7.148112282
hsa-miR-676-5p	0.773851975	0.589959625	0.463525059	1.059139527	0.197214853	0.357405614
hsa-miR-6761-3p	0.154770395	0	0	0.176523254	0	0
hsa-miR-6761-5p	0	0.294979812	0	0	0.591644559	0.178702807
hsa-miR-6762-3p	0.61908158	0.737449531	0.309016706	0.353046509	1.183289118	0.178702807
hsa-miR-6762-5p	0.30954079	0.294979812	0.309016706	0.353046509	0.197214853	0.178702807
hsa-miR-6763-3p	0.154770395	0.294979812	0	0.176523254	0	0.178702807
hsa-miR-6763-5p	0.464311185	0.294979812	1.236066823	0.529569763	0.394429706	0.178702807
hsa-miR-6764-3p	0	0.147489906	0	0	0	0.178702807
hsa-miR-6764-5p	0.30954079	0.589959625	0.463525059	0.529569763	0	0.536108421
hsa-miR-6765-3p	0	0.147489906	0	0.353046509	0	0
hsa-miR-6766-3p	0.464311185	0.442469718	0.309016706	0.529569763	0.394429706	0
hsa-miR-6766-5p	0	0	0	0.176523254	0	0
hsa-miR-6767-5p	0	0.147489906	0	0.176523254	0	0
hsa-miR-6769a-5p	0	0	0.309016706	0	0	0
hsa-miR-6769b-3p	0	0.294979812	0.154508353	0.176523254	0	0.536108421
hsa-miR-6770-3p	0	0.147489906	0	0	0	0
hsa-miR-6772-3p	2.321555925	2.064858686	2.472133646	2.294802308	1.183289118	1.250919649
hsa-miR-6772-5p	0	0	0.309016706	0	0	0.178702807
hsa-miR-6773-3p	0.154770395	0	0	0	0	0
hsa-miR-6773-5p	0.154770395	0	0.309016706	0.176523254	0.197214853	0.893514035
hsa-miR-6775-3p	0.464311185	0.147489906	0.618033412	0.176523254	0	0.536108421
hsa-miR-6776-3p	0	0	0.309016706	0	0.197214853	0
hsa-miR-6777-3p	0.154770395	0	0.309016706	0	0.197214853	0
hsa-miR-6777-5p	0	0	0.309016706	0.176523254	0	0
hsa-miR-6778-3p	0	0	0	0	0	0.178702807
hsa-miR-6778-5p	0	0	0.154508353	0	0	0
hsa-miR-6779-3p	0	0.294979812	0.154508353	0.176523254	0.197214853	0
hsa-miR-6779-5p	0.30954079	0	0.154508353	0.353046509	0	0
hsa-miR-6780a-3p	0.154770395	0.294979812	0	0	0	0.178702807
hsa-miR-6780a-5p	0.154770395	0	0.154508353	0.706093018	0.394429706	0.536108421
hsa-miR-6780b-3p	0.773851975	0.294979812	0.772541764	0.529569763	0.197214853	0
hsa-miR-6781-3p	0	0	0	0	0.197214853	0
hsa-miR-6781-5p	0.154770395	0	0	0	0	0
hsa-miR-6782-3p	0.30954079	0	0.463525059	0.176523254	0	0.178702807
hsa-miR-6782-5p	0.154770395	0.294979812	0	0	0	0
hsa-miR-6783-3p	1.083392765	0.884939437	0.618033412	1.58870929	0.591644559	0.714811228
hsa-miR-6783-5p	0.464311185	0.737449531	0.772541764	1.58870929	0.394429706	1.965730878
hsa-miR-6784-3p	0.154770395	0.589959625	0	0.176523254	0.394429706	0.178702807
hsa-miR-6785-5p	0.30954079	0	0.154508353	0.176523254	0	0.357405614
hsa-miR-6786-3p	0.773851975	0.294979812	1.08155847	0.529569763	0.394429706	0.536108421
hsa-miR-6786-5p	0	0	0	0	0	0.357405614
hsa-miR-6787-3p	0.30954079	0.442469718	1.545083529	0.706093018	0.394429706	0
hsa-miR-6787-5p	0	0	0	0.176523254	0	0
hsa-miR-6789-3p	0.30954079	0.442469718	0	0.882616272	0.394429706	0.178702807
hsa-miR-6789-5p	0	0	0	0.176523254	0	0
hsa-miR-6790-5p	0	0	0	0.176523254	0	0
hsa-miR-6791-3p	0.154770395	0	0	0.353046509	0	0
hsa-miR-6791-5p	0	0	0.154508353	0	0	0
hsa-miR-6793-3p	0	0	0	0.176523254	0.197214853	0
hsa-miR-6793-5p	0	0.147489906	0	0	0	0.178702807
hsa-miR-6794-3p	0.154770395	0.147489906	0.154508353	0.176523254	0	0
hsa-miR-6794-5p	0	0	0	0	0.197214853	0
hsa-miR-6796-3p	0.154770395	0	0	0.353046509	0	0
hsa-miR-6796-5p	0	0.147489906	0	0	0.394429706	0.178702807
hsa-miR-6797-3p	0.464311185	0	0	0.529569763	0	0.357405614
hsa-miR-6797-5p	0	0	0	0.176523254	0.197214853	0
hsa-miR-6798-3p	0.61908158	1.474899062	0.309016706	0.176523254	0	1.250919649
hsa-miR-6799-5p	0	0	0	0	0	0.178702807
hsa-miR-6800-3p	0.154770395	0.147489906	0	0.176523254	0	0.178702807
hsa-miR-6801-3p	0	0	0.154508353	0	0	0.357405614
hsa-miR-6801-5p	0.464311185	0	0	0	0.197214853	0
hsa-miR-6802-3p	0.154770395	0.147489906	0.154508353	0	0	0
hsa-miR-6802-5p	0	0	0.154508353	0	0	0
hsa-miR-6803-3p	0	0.147489906	0	0	0	0.178702807
hsa-miR-6804-5p	0	0.294979812	0	0.176523254	0	0
hsa-miR-6805-5p	0.773851975	0.147489906	0.154508353	0.176523254	0.197214853	0.357405614
hsa-miR-6806-3p	0.61908158	0	0.309016706	0.176523254	0.394429706	0.178702807
hsa-miR-6807-5p	0	0.147489906	0	0.176523254	0	0.357405614
hsa-miR-6808-3p	0.154770395	0	0	0.176523254	0	0.357405614
hsa-miR-6809-3p	0	0.147489906	0	0	0	0
hsa-miR-6810-3p	0	0	0	0	0	0.178702807
hsa-miR-6812-3p	0.30954079	0	0.309016706	0.529569763	0	0.178702807
hsa-miR-6812-5p	0	0.294979812	0	0	0	0
hsa-miR-6813-5p	0	0	0.309016706	0	0	0.357405614
hsa-miR-6814-5p	0	0.147489906	0	0	0	0
hsa-miR-6815-3p	0	0	0	0.176523254	0	0
hsa-miR-6815-5p	0.464311185	0.147489906	0	0.176523254	0	0.178702807
hsa-miR-6816-3p	0	0.442469718	0.309016706	0.353046509	0	0
hsa-miR-6816-5p	0	0	0	0	0.197214853	0
hsa-miR-6817-3p	0.154770395	0	0	0	0	0.178702807
hsa-miR-6818-3p	0.464311185	0	0.154508353	0.529569763	0	0.178702807
hsa-miR-6818-5p	0.154770395	0.147489906	0.154508353	0.353046509	0	0.178702807
hsa-miR-6819-3p	0	0	0	0	0.197214853	0
hsa-miR-6819-5p	0.154770395	0	0	0.176523254	0	0.536108421
hsa-miR-6820-3p	0.30954079	0.147489906	0.309016706	0	0	0
hsa-miR-6820-5p	0.154770395	0.147489906	0	0	0	0.178702807
hsa-miR-6821-3p	0	0	0	0.176523254	0	0
hsa-miR-6823-5p	0	0	0	0.176523254	0	0.357405614
hsa-miR-6824-5p	0	0.294979812	0.154508353	0	0.197214853	0
hsa-miR-6825-5p	0.30954079	0	0	0	0.197214853	0.357405614
hsa-miR-6826-3p	0.154770395	0.147489906	0	0.176523254	0	0.178702807
hsa-miR-6827-3p	0.154770395	0	0.154508353	0.176523254	0	0.178702807
hsa-miR-6827-5p	0.773851975	0.589959625	0.309016706	0.529569763	0.986074265	0
hsa-miR-6828-5p	0.154770395	0	0	0	0	0.357405614
hsa-miR-6829-5p	0	0	0	0.176523254	0	0
hsa-miR-6830-3p	0.154770395	0	0.154508353	0	0	0.178702807
hsa-miR-6831-5p	0	0.147489906	0	0	0	0.178702807
hsa-miR-6832-5p	0	0	0.154508353	0.176523254	0	0
hsa-miR-6833-3p	0	0.294979812	0.618033412	0	0.197214853	0.178702807
hsa-miR-6834-5p	0.154770395	0	0	0	0	0.178702807
hsa-miR-6836-3p	0	0.147489906	0.309016706	0.176523254	0.788859412	1.429622456
hsa-miR-6837-3p	0.30954079	0.147489906	0	0	0	0
hsa-miR-6837-5p	0.154770395	0.147489906	0.309016706	0	0.197214853	0
hsa-miR-6838-3p	0	0.147489906	0	0	0	0
hsa-miR-6838-5p	0	0.294979812	0	0	0	0.178702807
hsa-miR-6839-5p	0.154770395	0	0	0.176523254	0	0
hsa-miR-6840-3p	0	0	0	0.176523254	0	0.178702807
hsa-miR-6840-5p	4.488341456	3.982227466	4.326233881	4.060034853	2.366578236	3.931461755
hsa-miR-6842-3p	2.321555925	2.359838499	3.24467541	2.824372071	2.958222794	3.574056141
hsa-miR-6842-5p	0.30954079	0	0.309016706	0	0	0.536108421
hsa-miR-6843-3p	0	0.147489906	0	0.176523254	0	0
hsa-miR-6844	0	0.147489906	0.309016706	0	0.197214853	0
hsa-miR-6845-3p	0.154770395	0	0	0	0	0
hsa-miR-6845-5p	0	0	0	0	0.197214853	0
hsa-miR-6846-3p	0	0	0	0	0.197214853	0.714811228
hsa-miR-6846-5p	0	0	0.618033412	0	0	0
hsa-miR-6847-3p	0	0.442469718	0.309016706	0	0.197214853	0.178702807
hsa-miR-6847-5p	0.464311185	0.147489906	0.927050117	0.529569763	0.394429706	0
hsa-miR-6848-5p	0	0.147489906	0.154508353	0	0.197214853	0
hsa-miR-6849-3p	0	0	0	0	0.197214853	0
hsa-miR-6850-3p	0	0.294979812	0.309016706	0.176523254	0	0.357405614
hsa-miR-6850-5p	0	0.147489906	0	0.529569763	0.394429706	0.178702807
hsa-miR-6851-3p	0	0	0.154508353	0	0.394429706	0.178702807
hsa-miR-6851-5p	0.154770395	0.294979812	0.154508353	0.176523254	0	0
hsa-miR-6852-5p	0.464311185	0.442469718	0.309016706	0.353046509	0.394429706	0.714811228
hsa-miR-6853-3p	0.773851975	0	0.154508353	0.529569763	0.197214853	0.714811228
hsa-miR-6853-5p	0.154770395	0	0	0	0	0
hsa-miR-6854-3p	0	0.294979812	0.309016706	0	0	0
hsa-miR-6854-5p	0.464311185	0	0.463525059	1.059139527	0.394429706	0.714811228
hsa-miR-6855-3p	1.083392765	0.589959625	0.154508353	0.176523254	0.591644559	0.178702807
hsa-miR-6855-5p	0	0	0	0	0	0.178702807
hsa-miR-6856-3p	0	0	0	0	0.197214853	0
hsa-miR-6857-3p	0.154770395	0.147489906	0.463525059	0.176523254	0	0.178702807
hsa-miR-6858-3p	0	0	0	0.176523254	0	0
hsa-miR-6858-5p	0.154770395	0	0	0	0	0
hsa-miR-6859-5p	0.154770395	0	0	0.176523254	0	0
hsa-miR-6860	0.464311185	0.147489906	0.154508353	0.176523254	0.197214853	0.357405614
hsa-miR-6861-5p	0	0.147489906	0.154508353	0.176523254	0	0
hsa-miR-6862-3p	0	0.147489906	0	0	0	0
hsa-miR-6862-5p	0	0	0.154508353	0.176523254	0	0
hsa-miR-6864-5p	0	0	0	0	0.197214853	0
hsa-miR-6865-3p	0	0	0	0	0.197214853	0
hsa-miR-6865-5p	0	0	0.154508353	0	0	0.178702807
hsa-miR-6866-5p	0.61908158	1.474899062	1.390575176	2.471325563	2.169363383	2.323136492
hsa-miR-6868-3p	0	0	0	0.176523254	0	0
hsa-miR-6869-5p	0	0	0.154508353	0	0	0
hsa-miR-6871-3p	0	0	0	0.176523254	0	0
hsa-miR-6871-5p	0.154770395	0.147489906	0.154508353	0.353046509	0	0
hsa-miR-6873-3p	1.083392765	1.032429343	3.24467541	1.941755799	2.366578236	1.608325263
hsa-miR-6874-3p	0.154770395	0.147489906	0.154508353	0	0.197214853	0.357405614
hsa-miR-6874-5p	0	0.294979812	0	0.353046509	0	0
hsa-miR-6875-3p	0.30954079	0	0.154508353	0	0	0
hsa-miR-6875-5p	0.154770395	0.147489906	0.154508353	0	0	0
hsa-miR-6876-3p	0.154770395	0	0.154508353	0	0	0.357405614
hsa-miR-6876-5p	0.30954079	0.442469718	0	0.176523254	0	0.178702807
hsa-miR-6877-3p	0	0	0	0.176523254	0	0
hsa-miR-6877-5p	0.92862237	0.147489906	0.309016706	0.529569763	0.394429706	0.357405614
hsa-miR-6878-5p	0.464311185	0	0.154508353	0	0	0.536108421
hsa-miR-6880-5p	0.154770395	0	0	0	0	0
hsa-miR-6881-3p	0.464311185	0.442469718	0.463525059	0.176523254	0.394429706	0.178702807
hsa-miR-6882-5p	0.30954079	1.474899062	1.390575176	0.882616272	1.380503971	0.357405614
hsa-miR-6884-3p	0	0.442469718	0.154508353	0.176523254	0	0
hsa-miR-6884-5p	0.154770395	0.147489906	0.618033412	0.176523254	0	0.357405614
hsa-miR-6885-3p	0.154770395	0	0.463525059	0	0	0
hsa-miR-6885-5p	0	0	0	0.176523254	0	0
hsa-miR-6886-3p	0.61908158	0.294979812	0.463525059	0.353046509	0.197214853	1.072216842
hsa-miR-6886-5p	0	0	0	0.176523254	0	0
hsa-miR-6888-3p	0.154770395	0	0.309016706	0	0	0.178702807
hsa-miR-6889-5p	0	0	0	0.176523254	0.197214853	0.536108421
hsa-miR-6891-3p	0	0	0	0	0.197214853	0
hsa-miR-6891-5p	0.30954079	0	0	0.176523254	0	0
hsa-miR-6892-3p	0	0	0	0.176523254	0	0.178702807
hsa-miR-6892-5p	0	0	0.154508353	0	0	0
hsa-miR-6894-3p	0.154770395	0	0	0.176523254	0	0
hsa-miR-6895-3p	0	0.147489906	0	0	0	0
hsa-miR-7-1-3p	29.56114545	29.64547114	31.51970399	30.00895326	30.37108736	29.12855755
hsa-miR-7-5p	6736.536214	8619.310116	8768.812551	7604.445279	8997.927666	8401.355068
hsa-miR-708-3p	0.61908158	0.147489906	0.463525059	0.353046509	0.394429706	0
hsa-miR-708-5p	0.154770395	0	0.154508353	0.176523254	0.394429706	0.714811228
hsa-miR-7106-5p	0.154770395	0	0	0	0	0
hsa-miR-7108-3p	0.30954079	0.147489906	0.463525059	0.176523254	0	0.178702807
hsa-miR-7108-5p	0.154770395	0.147489906	0.154508353	0.353046509	0	0
hsa-miR-7109-3p	0.30954079	0	0	0	0	0
hsa-miR-7109-5p	0	0.147489906	0.154508353	0	0	0
hsa-miR-7110-3p	0.154770395	0.589959625	0.618033412	0.529569763	0	0
hsa-miR-7110-5p	0.154770395	0	0	0	0	0
hsa-miR-7111-3p	1.54770395	0.294979812	0.309016706	1.412186036	0	1.072216842
hsa-miR-7111-5p	0.464311185	0	0.309016706	0.353046509	0	0
hsa-miR-7112-3p	0	0	0.154508353	0	0	0
hsa-miR-7113-5p	0	0.294979812	0.309016706	0.706093018	0	0.714811228
hsa-miR-7114-3p	0.464311185	0	0	0	0	0.178702807
hsa-miR-7114-5p	0.92862237	1.179919249	0.618033412	0.529569763	0	0.357405614
hsa-miR-7151-3p	0.30954079	0.294979812	0.309016706	0.529569763	0.197214853	0
hsa-miR-7151-5p	0.464311185	0.147489906	0.309016706	0.176523254	0.197214853	0
hsa-miR-7155-3p	0.30954079	1.032429343	0.463525059	0	0.197214853	0.536108421
hsa-miR-7155-5p	0	0	0.309016706	0	0	0
hsa-miR-7156-5p	0	0	0	0.176523254	0.197214853	0
hsa-miR-7160-5p	0	0	0	0.176523254	0	0
hsa-miR-744-3p	6.190815801	3.982227466	5.407792351	6.884406924	7.494164413	4.82497579
hsa-miR-744-5p	968.5531321	818.2739994	773.0052894	817.3026682	695.3795715	747.8712475
hsa-miR-758-3p	0.30954079	0.294979812	0	0.529569763	0	0.178702807
hsa-miR-760	10.06007568	8.996884276	8.806976114	9.002685978	8.085808971	7.326815089
hsa-miR-765	0.154770395	0	0.309016706	0	0	0.178702807
hsa-miR-766-3p	18.26290661	10.76676315	16.0688687	15.35752314	11.83289118	15.01103579
hsa-miR-766-5p	2.78586711	3.982227466	2.16311694	3.353941835	3.155437647	2.859244913
hsa-miR-769-3p	6.190815801	6.342065965	6.489350821	7.413976688	5.32480103	7.505517896
hsa-miR-769-5p	145.6389417	141.44282	146.7829352	159.7535453	147.9111397	135.8141334
hsa-miR-7703	0.154770395	0	0	0	0	0
hsa-miR-7704	9.905305282	5.162146716	4.944267292	28.24372071	17.94655162	20.55082281
hsa-miR-7705	1.23816316	0.294979812	1.08155847	0.706093018	0.591644559	1.250919649
hsa-miR-7706	23.98941123	21.68101621	18.6955107	18.35841846	15.97440309	12.50919649
hsa-miR-7843-3p	0	0	0	0	0	0.178702807
hsa-miR-7845-5p	0.154770395	0.147489906	0	0.353046509	0	0
hsa-miR-7846-3p	0	0	0	0.176523254	0	0.178702807
hsa-miR-7851-3p	1.392933555	0.442469718	0.618033412	1.765232545	0	0.357405614
hsa-miR-7853-5p	0.30954079	0	0	0	0.197214853	0
hsa-miR-7854-3p	5.726504616	2.507328405	3.708200469	3.530465089	1.774933677	2.144433685
hsa-miR-7974	33.58517572	29.64547114	30.74716222	34.06898811	26.03236059	34.48964176
hsa-miR-7976	10.06007568	7.816965026	8.652467761	9.88530225	10.45238721	13.76011614
hsa-miR-7977	0.154770395	0	0	0	0	0.178702807
hsa-miR-8072	0.154770395	0	0.309016706	0.353046509	0.197214853	0.178702807
hsa-miR-8082	0.154770395	0	0	0	0.197214853	0
hsa-miR-8086	0.154770395	0	0	0	0	0
hsa-miR-874-3p	58.81275011	60.02839181	58.71317409	57.19353445	49.30371324	46.82013545
hsa-miR-874-5p	0.30954079	0.147489906	0	0.353046509	0.197214853	0.178702807
hsa-miR-875-3p	0	0	0	0.176523254	0	0
hsa-miR-876-5p	0	0	0.154508353	0	0	0
hsa-miR-877-3p	7.119438171	4.867166903	5.407792351	4.060034853	5.719230736	6.07589544
hsa-miR-877-5p	27.8586711	27.58061245	26.57543669	28.42024397	22.48249324	27.8776379
hsa-miR-885-3p	0.30954079	0	0	0.529569763	0	0
hsa-miR-885-5p	0	0.589959625	1.08155847	0.176523254	0.394429706	0.178702807
hsa-miR-887-5p	0	0.147489906	0	0	0	0
hsa-miR-889-3p	0.773851975	0.589959625	1.236066823	0.176523254	0.986074265	0.536108421
hsa-miR-9-3p	34.66856849	28.7605317	25.80289493	32.83332533	30.1738725	28.77115193
hsa-miR-9-5p	476.0737351	457.366199	496.4353378	480.8493452	353.8034462	485.5355267
hsa-miR-921	0	0	0	0.176523254	0	0
hsa-miR-92a-1-5p	24.45372241	23.00842536	26.26641999	21.88888355	19.12984074	22.33785088
hsa-miR-92a-2-5p	0.30954079	0.737449531	0.154508353	0.176523254	0	0
hsa-miR-92a-3p	4427.36192	4244.464519	4139.124265	4398.959501	3791.652763	4081.39341
hsa-miR-92b-3p	1562.252367	1334.931141	1230.659031	1420.482629	1324.889382	1251.634461
hsa-miR-92b-5p	81.40922778	73.00750355	67.67465856	74.84585989	59.55888559	68.62187791
hsa-miR-93-3p	34.51379809	32.74275917	36.30946293	34.06898811	38.25968147	35.02575018
hsa-miR-93-5p	3659.081679	3822.790878	3672.50904	3756.767902	2601.855555	3677.703769
hsa-miR-933	1.54770395	0.737449531	1.08155847	1.412186036	1.577718824	1.250919649
hsa-miR-935	65.00356591	69.32025589	60.10374927	63.54837161	59.36167074	57.89970948
hsa-miR-936	0.154770395	0	0.154508353	0	0.197214853	0.357405614
hsa-miR-937-3p	2.940637505	3.097288029	2.781150352	3.17741858	2.761007941	1.965730878
hsa-miR-937-5p	0.154770395	0.147489906	0.154508353	0	0	0.357405614
hsa-miR-939-3p	0.154770395	0.147489906	0	0.176523254	0	0
hsa-miR-939-5p	0.61908158	0	0.154508353	0.176523254	0.197214853	0.714811228
hsa-miR-940	1.392933555	0.589959625	0.618033412	2.294802308	0.591644559	0.536108421
hsa-miR-941	209.4043445	206.3383787	203.9510258	202.4721729	171.3797072	198.7175214
hsa-miR-942-3p	4.333571061	5.309636622	3.708200469	3.706988344	3.549867353	3.395353334
hsa-miR-942-5p	69.18236658	63.12567984	58.24964903	67.43188321	54.03686971	61.83117124
hsa-miR-943	0.464311185	0.442469718	0.772541764	0.353046509	0.394429706	0.536108421
hsa-miR-944	0	0.147489906	0.154508353	0	0	0.178702807
hsa-miR-95-3p	93.48131859	101.1780756	108.155847	90.37990629	87.95782442	94.53378493
hsa-miR-95-5p	0.30954079	0	0.618033412	0.176523254	0.591644559	0.357405614
hsa-miR-96-3p	0.61908158	0.884939437	0.772541764	0.176523254	1.183289118	1.250919649
hsa-miR-96-5p	603.4497702	636.566435	593.1575667	666.3752856	647.2591474	687.1122931
hsa-miR-98-3p	6.036045406	5.014656809	4.326233881	3.883511598	4.338726765	6.07589544
hsa-miR-98-5p	1581.443896	1439.943954	1483.434696	1436.016675	1509.482485	1516.114615
hsa-miR-99a-5p	26.62050794	25.22077395	30.74716222	34.42203462	26.03236059	37.52758948
hsa-miR-99b-3p	167.9258786	160.4690179	156.9804865	168.0501383	171.5769221	145.1066793
hsa-miR-99b-5p	3715.263333	3601.703508	3754.552975	3872.920203	3597.593348	3338.168436
novel_miR_1	0	0.737449531	0	0.529569763	0	0.178702807
novel_miR_10	0	0	0.309016706	0	0.197214853	0
novel_miR_100	15.4770395	17.84627865	16.84141046	25.06630213	25.24350118	26.44801544
novel_miR_101	3.0954079	4.424697185	5.716809056	6.001790652	2.761007941	4.467570176
novel_miR_102	0.464311185	0.294979812	0.154508353	0.176523254	0.197214853	0.178702807
novel_miR_103	75.21841198	81.11944839	81.42590197	183.7607079	155.7997338	185.1361081
novel_miR_104	0.773851975	0.737449531	0.618033412	0.176523254	0	0
novel_miR_105	0.773851975	0.737449531	0.618033412	0.176523254	0	0
novel_miR_106	0.61908158	0.442469718	0.463525059	0	0.394429706	0
novel_miR_107	1922.248306	1233.310595	1061.626893	1256.845572	1325.678242	1309.176764
novel_miR_108	0.30954079	0	0	0.176523254	0.591644559	0.357405614
novel_miR_109	0.154770395	0.294979812	0.463525059	0.882616272	0.394429706	0.178702807
novel_miR_11	0.773851975	0.737449531	0.618033412	0.706093018	0.591644559	0.536108421
novel_miR_110	1.85724474	0.589959625	0.772541764	1.412186036	0.788859412	0.893514035
novel_miR_111	0	0.442469718	0	0	0.197214853	0.178702807
novel_miR_112	0.464311185	0.589959625	0.618033412	0.176523254	0	0.893514035
novel_miR_113	0.30954079	0	0.309016706	0.529569763	0.394429706	0.357405614
novel_miR_114	0.154770395	0.294979812	0.154508353	0	0	0.178702807
novel_miR_115	1.23816316	0.589959625	0.154508353	0.529569763	0.788859412	0.357405614
novel_miR_116	0.61908158	0.589959625	0.927050117	0.529569763	0.394429706	1.250919649
novel_miR_117	1.083392765	0.147489906	0.309016706	0	0.197214853	0.714811228
novel_miR_118	0.464311185	0.442469718	0.618033412	0.353046509	0.394429706	0.893514035
novel_miR_119	0.154770395	0.147489906	0	0	0	0
novel_miR_12	0.61908158	1.179919249	0.309016706	0.353046509	0.788859412	0.536108421
novel_miR_120	1.392933555	0.884939437	1.545083529	0.353046509	0.591644559	1.429622456
novel_miR_121	0.154770395	0.442469718	0.463525059	0.353046509	0.197214853	0.357405614
novel_miR_122	0.464311185	0.442469718	0.309016706	0.529569763	0.986074265	0.536108421
novel_miR_123	0.464311185	0.737449531	0.618033412	0.882616272	0.986074265	1.429622456
novel_miR_124	1.23816316	1.032429343	1.08155847	1.412186036	1.183289118	0.893514035
novel_miR_125	0.464311185	0.294979812	0.154508353	0.176523254	0.394429706	0.178702807
novel_miR_126	0.464311185	0.442469718	0.154508353	0	0.788859412	0.357405614
novel_miR_127	0.773851975	0.589959625	0	0.176523254	0.394429706	0
novel_miR_128	0	0	0.154508353	0.706093018	0.788859412	0.536108421
novel_miR_129	0.30954079	0.294979812	1.08155847	0.176523254	0.591644559	0.357405614
novel_miR_13	1.23816316	1.769878874	0.618033412	1.235662781	0.986074265	1.965730878
novel_miR_130	0	0.294979812	0.309016706	0.176523254	0	0.178702807
novel_miR_131	0.154770395	0.147489906	0	0	0	0
novel_miR_132	0.154770395	0	0	0	0.591644559	0
novel_miR_133	0.61908158	0.294979812	0.154508353	0.353046509	0.197214853	0.357405614
novel_miR_134	0.30954079	0	0	0.353046509	0.197214853	0
novel_miR_135	0	0.147489906	0.309016706	0.176523254	0.197214853	0.536108421
novel_miR_136	0	0.147489906	0.154508353	0.176523254	0	0
novel_miR_137	814.2470482	834.2029092	791.2372751	804.2399474	746.2610036	820.7819928
novel_miR_138	0.154770395	0.442469718	0.463525059	0.353046509	0.197214853	0.357405614
novel_miR_139	5.571734221	4.572187091	4.480742233	2.647848817	2.958222794	4.646272983
novel_miR_14	0	0.147489906	0.309016706	0.176523254	0.197214853	0
novel_miR_140	0.773851975	1.179919249	0.463525059	0.882616272	0.197214853	1.072216842
novel_miR_141	0.30954079	0.589959625	0	0.706093018	0.394429706	0.357405614
novel_miR_142	0.61908158	0.589959625	0.463525059	0	0.197214853	0.178702807
novel_miR_143	10.52438686	8.554414557	7.725417644	10.23834876	6.705305001	7.148112282
novel_miR_144	7.738519751	5.309636622	2.317625293	5.825267397	5.719230736	6.433301054
novel_miR_145	0.464311185	0.294979812	0.309016706	0.176523254	0.197214853	0.357405614
novel_miR_146	1.23816316	0.442469718	0.772541764	0.176523254	0.986074265	0.536108421
novel_miR_147	0	0.147489906	0.618033412	0	0.197214853	0.357405614
novel_miR_149	1.083392765	1.179919249	1.08155847	1.412186036	1.380503971	0.893514035
novel_miR_15	0.154770395	0.294979812	0.309016706	0.706093018	0.197214853	0.893514035
novel_miR_151	0	0.147489906	0	0	0	0
novel_miR_152	0.464311185	0.884939437	0.154508353	0.529569763	0.197214853	0.893514035
novel_miR_153	0.464311185	0.442469718	0.309016706	0.529569763	0.197214853	0.536108421
novel_miR_154	0.30954079	0.147489906	0.309016706	0.176523254	0	0
novel_miR_155	0	0.294979812	0.309016706	0.176523254	0.197214853	0.178702807
novel_miR_156	0.61908158	0.294979812	0.154508353	0.353046509	0	0.536108421
novel_miR_157	0.61908158	0.294979812	0.154508353	0.353046509	0	0.536108421
novel_miR_158	1.54770395	0.294979812	0.463525059	0.706093018	0.591644559	0.714811228
novel_miR_16	0.30954079	0.294979812	0	0.176523254	0.394429706	0
novel_miR_160	0	0.147489906	0.463525059	0	0	0.357405614
novel_miR_162	2.321555925	1.474899062	0.772541764	1.412186036	1.97214853	1.250919649
novel_miR_163	0.92862237	0.589959625	0.772541764	0.176523254	0	0.357405614
novel_miR_164	2.631096715	1.032429343	0.927050117	0.882616272	0.986074265	1.429622456
novel_miR_165	0	0.442469718	0.309016706	0.176523254	0.394429706	0.357405614
novel_miR_166	0.464311185	0.442469718	0	0.176523254	0.394429706	0.178702807
novel_miR_167	1.54770395	0.294979812	0.154508353	0.529569763	0.197214853	0.536108421
novel_miR_168	0.61908158	0.442469718	0.618033412	0.529569763	0.394429706	1.250919649
novel_miR_169	0.30954079	0.147489906	0.309016706	0.176523254	0.197214853	0.178702807
novel_miR_17	30.18022703	14.89648052	10.04304294	21.7123603	22.87692294	22.15914807
novel_miR_170	0.154770395	0.294979812	0	0.176523254	0.591644559	0
novel_miR_171	0	0.147489906	0	0.706093018	0	0
novel_miR_172	0.464311185	0	0	0.353046509	0.591644559	0.178702807
novel_miR_173	0	0	0.154508353	0.176523254	0.394429706	1.250919649
novel_miR_174	1.23816316	0.884939437	0.618033412	1.059139527	0.591644559	0.893514035
novel_miR_175	0.61908158	0.442469718	0.154508353	0	0	0.357405614
novel_miR_176	1.54770395	0.147489906	0.463525059	0.706093018	0.394429706	0.714811228
novel_miR_177	0.773851975	0.589959625	0	0.176523254	0.197214853	0.178702807
novel_miR_178	0	0.442469718	0.772541764	0.529569763	0.197214853	0.536108421
novel_miR_179	130.3166726	62.2407404	41.87176363	78.72937149	65.08090148	73.98296212
novel_miR_18	0.773851975	0.737449531	0.463525059	1.58870929	0	0.893514035
novel_miR_180	1325.144122	933.611106	862.7746425	747.5759827	750.9941601	714.2751198
novel_miR_181	3.559719086	3.539757748	2.472133646	2.471325563	3.3526525	1.250919649
novel_miR_182	0.464311185	0.294979812	0.154508353	0.882616272	0.788859412	0.357405614
novel_miR_183	0.154770395	0.442469718	0.154508353	0.176523254	0	0
novel_miR_184	0	0.442469718	0.309016706	0.706093018	0.591644559	0.178702807
novel_miR_185	0.464311185	0	0.463525059	0.353046509	0.394429706	0
novel_miR_186	0.154770395	0.147489906	0	0.353046509	0.591644559	0.714811228
novel_miR_187	0.154770395	0.884939437	0.154508353	0.353046509	0.394429706	0.536108421
novel_miR_188	0.61908158	0.294979812	0.772541764	0	0.197214853	0.357405614
novel_miR_189	1.54770395	1.032429343	0.772541764	1.765232545	0.197214853	0.893514035
novel_miR_19	0.30954079	0.147489906	0.309016706	0.529569763	0.591644559	0
novel_miR_190	0.773851975	0.442469718	0.618033412	0.529569763	0.788859412	0.536108421
novel_miR_191	1.23816316	0.884939437	0.618033412	1.059139527	0.591644559	0.893514035
novel_miR_192	0.30954079	0.442469718	0	0.176523254	0	0.178702807
novel_miR_193	1.702474345	1.327409155	1.08155847	1.235662781	1.577718824	1.250919649
novel_miR_194	48.75267443	29.64547114	20.24059423	40.24730202	67.84190942	56.29138422
novel_miR_195	0.30954079	0.589959625	0	0	0	0
novel_miR_196	0	0.442469718	0.309016706	0.176523254	0	0.357405614
novel_miR_197	0.464311185	1.032429343	0.154508353	0.529569763	0	0.893514035
novel_miR_198	0	0.147489906	0.154508353	0	0	0.178702807
novel_miR_199	0.154770395	0.147489906	0	0.353046509	0.788859412	0
novel_miR_2	2.16678553	1.91736878	1.854100235	1.412186036	0.591644559	1.250919649
novel_miR_20	0.464311185	0.294979812	1.08155847	0	0.591644559	0.536108421
novel_miR_200	0	0.442469718	1.236066823	0.176523254	0	0.178702807
novel_miR_201	0.61908158	0.737449531	0.927050117	0	0.197214853	0
novel_miR_202	0.773851975	0.147489906	0.154508353	0.882616272	0.986074265	1.072216842
novel_miR_203	3.869259876	2.654818311	4.326233881	5.825267397	4.733156471	5.718489825
novel_miR_204	0.61908158	0.884939437	0.309016706	0.529569763	0.394429706	0.357405614
novel_miR_205	0.30954079	0.147489906	0	0.353046509	0.394429706	0.178702807
novel_miR_206	0.61908158	0.147489906	0.154508353	0.176523254	0.197214853	1.250919649
novel_miR_207	0.92862237	0.442469718	0.618033412	0.176523254	0.197214853	0.178702807
novel_miR_208	0.61908158	0.147489906	0.154508353	0.176523254	0.591644559	0.178702807
novel_miR_209	0.92862237	0.737449531	0	0	0.591644559	0
novel_miR_21	0.464311185	0.294979812	1.08155847	0	0.591644559	0.536108421
novel_miR_210	0.61908158	0	0.154508353	0.529569763	0.788859412	0.357405614
novel_miR_211	1.083392765	1.179919249	0.463525059	0.882616272	0.591644559	0.714811228
novel_miR_212	0	0	0.309016706	0	0.197214853	0
novel_miR_213	0	0.737449531	0.154508353	0.353046509	1.380503971	0.357405614
novel_miR_214	0.30954079	0.442469718	0.463525059	0.176523254	0.197214853	0.178702807
novel_miR_215	1.392933555	1.179919249	1.699591882	0.882616272	2.169363383	0.714811228
novel_miR_216	0.464311185	0.147489906	0.309016706	0	0.394429706	0.178702807
novel_miR_217	0.464311185	0.442469718	0.463525059	0	0.197214853	0.178702807
novel_miR_218	0.464311185	0.442469718	0.463525059	0	0.197214853	0.178702807
novel_miR_219	0.30954079	0.294979812	0	0	0	0
novel_miR_22	0.61908158	0.294979812	0.309016706	0.176523254	0.394429706	0.178702807
novel_miR_220	0.773851975	0.884939437	0.618033412	0.529569763	0.986074265	1.072216842
novel_miR_221	0.30954079	0.147489906	0	0	0	0.357405614
novel_miR_222	0	0	0.154508353	0.529569763	0.197214853	0.357405614
novel_miR_223	2.78586711	2.359838499	2.626641999	4.413081362	3.155437647	4.288867369
novel_miR_224	0.154770395	1.91736878	2.16311694	1.58870929	2.366578236	0.357405614
novel_miR_225	0.92862237	0.442469718	0.618033412	0.176523254	0.197214853	0.178702807
novel_miR_226	1.23816316	1.769878874	1.699591882	1.412186036	0.986074265	1.072216842
novel_miR_227	19.96538096	15.63393005	12.51517658	30.71504628	31.15994677	30.20077439
novel_miR_228	0.464311185	0.737449531	0.309016706	0.353046509	0.394429706	0.357405614
novel_miR_229	0.464311185	0.737449531	0.309016706	0.353046509	0.394429706	0.357405614
novel_miR_23	0.464311185	0.294979812	0.154508353	0.176523254	0.591644559	0.357405614
novel_miR_230	0.61908158	0	0.154508353	0.176523254	0.394429706	0
novel_miR_231	1.702474345	1.769878874	1.699591882	1.58870929	0.788859412	1.608325263
novel_miR_232	0	0.589959625	0	0.176523254	0.197214853	0.178702807
novel_miR_233	0.154770395	0.442469718	0.463525059	0.176523254	0.986074265	0
novel_miR_234	0.773851975	0.442469718	0	0	0.197214853	0
novel_miR_235	0	0	0.154508353	0.176523254	0	0
novel_miR_236	1.392933555	0.294979812	0.309016706	1.059139527	1.97214853	2.144433685
novel_miR_237	1.392933555	0.884939437	0	0.353046509	0.788859412	0.714811228
novel_miR_238	2.631096715	3.244777936	3.708200469	2.294802308	2.366578236	2.323136492
novel_miR_239	0.464311185	0.589959625	0.463525059	0.882616272	0	0.536108421
novel_miR_24	0	0.294979812	0.618033412	0.353046509	0	0.357405614
novel_miR_240	0.61908158	0.884939437	1.699591882	0.176523254	1.380503971	1.072216842
novel_miR_241	0	0.442469718	0	0	0.394429706	0.536108421
novel_miR_242	0.30954079	0.294979812	0.154508353	0.176523254	0.394429706	0.536108421
novel_miR_243	0.30954079	0.294979812	0.154508353	0.176523254	0.394429706	0.536108421
novel_miR_244	0	0.442469718	0.154508353	0	0.197214853	0.714811228
novel_miR_245	0	0	0.154508353	0.529569763	0	0.536108421
novel_miR_246	0.464311185	0.147489906	0.154508353	0.353046509	0	0.178702807
novel_miR_247	1.083392765	1.622388968	0.309016706	1.941755799	1.577718824	1.072216842
novel_miR_248	0.61908158	2.949798123	1.08155847	1.765232545	1.577718824	2.323136492
novel_miR_249	1.083392765	0.884939437	0.772541764	1.235662781	0.394429706	0.536108421
novel_miR_25	3.869259876	3.097288029	2.781150352	5.11917438	4.535941618	4.467570176
novel_miR_250	0.154770395	0.294979812	0	1.412186036	0.591644559	0.178702807
novel_miR_251	1.083392765	0.737449531	0.772541764	0	0	0
novel_miR_252	3.869259876	3.097288029	2.781150352	5.11917438	4.535941618	4.467570176
novel_miR_253	2.940637505	1.327409155	0.927050117	1.941755799	2.169363383	1.965730878
novel_miR_254	0.61908158	1.032429343	0.463525059	0.176523254	0.591644559	0.357405614
novel_miR_255	0.154770395	0.147489906	0	0.353046509	0.394429706	0.714811228
novel_miR_256	0.30954079	0.294979812	0.463525059	0.353046509	0	0.357405614
novel_miR_257	0.30954079	0.147489906	0.463525059	0.353046509	0.197214853	0.357405614
novel_miR_258	0.30954079	0.147489906	0.154508353	0	0.394429706	0.357405614
novel_miR_259	0.154770395	0.294979812	0	0.176523254	0	0.178702807
novel_miR_26	9.750534886	6.194576059	5.562300704	7.590499942	7.888594118	8.399031931
novel_miR_260	0.154770395	0.737449531	0.463525059	0.176523254	0.197214853	0.357405614
novel_miR_261	0.30954079	0.442469718	0	1.059139527	0	0
novel_miR_262	0.464311185	0.442469718	0	0.706093018	0	0.357405614
novel_miR_263	5.262193431	5.899596246	5.562300704	5.648744143	5.916445589	5.718489825
novel_miR_264	0.154770395	0	0	0	0	0.178702807
novel_miR_265	0.773851975	0.294979812	0.463525059	1.059139527	2.169363383	0
novel_miR_266	0.61908158	0.294979812	0.154508353	0.176523254	0	0.714811228
novel_miR_267	1.083392765	1.179919249	0.618033412	1.235662781	1.577718824	1.429622456
novel_miR_268	0.30954079	0.294979812	0	0.353046509	0.591644559	0.357405614
novel_miR_269	0.154770395	0.737449531	0.309016706	0.176523254	0.197214853	0.536108421
novel_miR_27	0.154770395	1.032429343	0.618033412	0.529569763	1.380503971	1.608325263
novel_miR_270	0	0	0	0.882616272	0.197214853	0.178702807
novel_miR_271	0.61908158	0.294979812	1.236066823	1.58870929	1.97214853	0.357405614
novel_miR_272	0.30954079	0	0	0.529569763	0	0
novel_miR_273	15.78658029	12.83162184	13.4422267	8.120069706	10.84681691	14.83233298
novel_miR_274	0	0.294979812	0.618033412	0.529569763	0.197214853	0
novel_miR_275	9.286223701	9.734333807	6.798367527	9.179209232	9.860742648	7.86292351
novel_miR_276	0	0.442469718	0.154508353	0	0.197214853	0.357405614
novel_miR_277	0.154770395	0.147489906	0.309016706	0.353046509	0.788859412	0.178702807
novel_miR_278	1.083392765	1.032429343	0.927050117	1.059139527	0.394429706	1.072216842
novel_miR_279	0.30954079	0.147489906	0.154508353	0.176523254	0.197214853	0.178702807
novel_miR_28	0.30954079	0.442469718	0.618033412	0.353046509	0.197214853	0.714811228
novel_miR_280	0.773851975	0.589959625	0.463525059	0.353046509	0.591644559	1.072216842
novel_miR_281	0	0.147489906	0.463525059	0.176523254	0.197214853	0.178702807
novel_miR_282	0.92862237	0.737449531	1.08155847	0.706093018	0.394429706	0.714811228
novel_miR_283	0.154770395	0.294979812	0.154508353	0	0.197214853	0
novel_miR_284	0.154770395	0	0.154508353	0.176523254	0	0.178702807
novel_miR_285	0.30954079	0.294979812	0	0.176523254	0.197214853	0.357405614
novel_miR_286	0.30954079	0	0.463525059	0.353046509	0.394429706	0.178702807
novel_miR_287	1.23816316	0.884939437	0.772541764	0	0.591644559	0.357405614
novel_miR_288	1.702474345	0.589959625	1.236066823	1.235662781	1.577718824	0.714811228
novel_miR_289	1.702474345	0.589959625	0.463525059	1.235662781	2.366578236	3.03794772
novel_miR_29	0.154770395	0	0	0.353046509	0.197214853	0.178702807
novel_miR_290	0.773851975	1.327409155	0.927050117	1.235662781	0.788859412	1.965730878
novel_miR_291	1.392933555	1.327409155	0.618033412	1.059139527	0.788859412	1.072216842
novel_miR_292	0.464311185	0.294979812	0	0.353046509	0	0.178702807
novel_miR_293	37.91874678	19.61615752	14.21476846	27.89067421	27.61007941	27.69893509
novel_miR_294	1.392933555	0.737449531	0.154508353	0.882616272	0.986074265	0.714811228
novel_miR_295	10.06007568	7.227005402	4.789758939	10.59139527	8.874668383	10.54346562
novel_miR_296	1.083392765	1.622388968	2.008608587	1.58870929	0.394429706	0.536108421
novel_miR_297	0.154770395	0.294979812	0	0.176523254	0	0.178702807
novel_miR_298	0.154770395	0.294979812	0.154508353	0.176523254	0	0
novel_miR_299	0.92862237	0.442469718	0.154508353	0.882616272	0.788859412	0.714811228
novel_miR_3	0.154770395	0.147489906	0	0.706093018	0.591644559	0.357405614
novel_miR_30	4.797882246	3.244777936	2.781150352	3.000895326	3.3526525	4.467570176
novel_miR_300	28.32298229	34.36514814	27.50248681	32.48027882	28.20172397	29.12855755
novel_miR_301	0.154770395	0.147489906	0.309016706	0.176523254	0.197214853	0.178702807
novel_miR_302	1.392933555	0.737449531	0.772541764	2.118279054	1.380503971	0.893514035
novel_miR_303	0.773851975	1.179919249	1.390575176	2.471325563	1.183289118	1.965730878
novel_miR_304	3.869259876	1.474899062	1.390575176	2.471325563	2.366578236	1.78702807
novel_miR_305	1.083392765	1.474899062	1.699591882	1.059139527	1.183289118	0.536108421
novel_miR_306	0.61908158	0.589959625	1.08155847	0.176523254	0.197214853	1.429622456
novel_miR_307	0.464311185	0.294979812	0.772541764	0.706093018	0.197214853	0.536108421
novel_miR_308	1.702474345	1.91736878	1.699591882	1.235662781	1.97214853	2.144433685
novel_miR_309	0.154770395	0.589959625	0.154508353	0.882616272	0.788859412	0.178702807
novel_miR_31	0.61908158	0.294979812	0	0.176523254	0	0
novel_miR_310	0.154770395	0.147489906	0.772541764	0.529569763	0.394429706	0.714811228
novel_miR_311	1.85724474	1.179919249	0.618033412	1.58870929	1.97214853	2.680542106
novel_miR_312	1.54770395	0.884939437	1.236066823	1.412186036	1.183289118	1.072216842
novel_miR_313	1.392933555	0	0.154508353	0.882616272	0	0.536108421
novel_miR_314	1.702474345	1.179919249	1.236066823	6.531360415	5.32480103	6.433301054
novel_miR_315	0.773851975	0.589959625	0.772541764	0.529569763	0.197214853	0.893514035
novel_miR_316	0.30954079	0.147489906	0.772541764	0.529569763	0.394429706	0.357405614
novel_miR_317	0.773851975	0.442469718	0.618033412	0.529569763	1.380503971	1.429622456
novel_miR_318	0.61908158	1.032429343	0.772541764	1.765232545	0.986074265	0.536108421
novel_miR_319	0.154770395	0.442469718	0.154508353	1.941755799	1.577718824	1.78702807
novel_miR_32	0.92862237	0.294979812	0.154508353	1.059139527	0	0.893514035
novel_miR_320	0.154770395	0	0.154508353	0.176523254	0	0.178702807
novel_miR_321	1.392933555	2.654818311	2.008608587	1.412186036	1.380503971	0.714811228
novel_miR_322	0.30954079	0.294979812	1.236066823	0.706093018	0.986074265	0.714811228
novel_miR_323	2.012015135	1.327409155	1.545083529	1.412186036	1.380503971	2.501839299
novel_miR_324	0.464311185	0.442469718	0.309016706	0	0	0.178702807
novel_miR_325	2.012015135	1.327409155	1.545083529	1.412186036	1.380503971	2.501839299
novel_miR_326	1.54770395	1.327409155	0.618033412	1.059139527	0.788859412	1.072216842
novel_miR_327	0.30954079	0	0	0	0	0
novel_miR_328	0.61908158	0.442469718	0.154508353	0.353046509	0.197214853	0
novel_miR_329	0	0	0.154508353	0	0	0
novel_miR_33	2.16678553	0.737449531	1.08155847	1.412186036	0.788859412	0.893514035
novel_miR_330	0.464311185	0.442469718	0	0.176523254	0	0.357405614
novel_miR_331	0	0.147489906	0	0.176523254	1.183289118	1.072216842
novel_miR_332	4.178800666	2.949798123	3.553692116	19.59408125	17.55212191	19.29990316
novel_miR_333	0	0	0	0.176523254	0	0
novel_miR_334	0.464311185	0.294979812	0.154508353	0	0	0
novel_miR_335	0	0.589959625	0.154508353	0	0.394429706	0
novel_miR_336	15.01272832	15.19146033	16.22337705	13.9453371	13.0161803	10.36476281
novel_miR_337	0.30954079	1.327409155	0.154508353	0.529569763	0.394429706	0.536108421
novel_miR_338	0.464311185	0.147489906	0	0.176523254	0.197214853	0
novel_miR_339	0	0.294979812	0.154508353	0	0.197214853	0.536108421
novel_miR_34	1.85724474	0.884939437	0.154508353	1.235662781	0.197214853	1.072216842
novel_miR_340	0.773851975	0.294979812	0.309016706	0.353046509	0.394429706	0.536108421
novel_miR_341	1.083392765	0.884939437	0.927050117	1.412186036	0.986074265	1.78702807
novel_miR_342	0.154770395	0.294979812	0.154508353	0.176523254	0.394429706	0.536108421
novel_miR_343	5.262193431	5.014656809	2.317625293	3.706988344	3.944297059	4.110164562
novel_miR_344	2.012015135	2.802308217	2.16311694	2.294802308	1.97214853	1.429622456
novel_miR_345	0.30954079	0.589959625	0.618033412	0.529569763	0.394429706	0.893514035
novel_miR_346	0.464311185	0.294979812	0.309016706	0.176523254	0.197214853	0.893514035
novel_miR_347	11.60777963	5.457126528	5.716809056	12.88619758	12.81896544	11.79438527
novel_miR_348	3.250178295	1.474899062	2.16311694	2.294802308	2.169363383	1.429622456
novel_miR_349	0.773851975	0.294979812	0.309016706	0.529569763	0.394429706	0.536108421
novel_miR_35	0.30954079	0	0.154508353	0.706093018	0	0
novel_miR_350	0.464311185	0	0	0.529569763	0	0.357405614
novel_miR_351	7.583749356	3.392267842	2.935658705	1.412186036	2.366578236	1.608325263
novel_miR_352	0.92862237	0.589959625	0.154508353	0.529569763	0.788859412	0.178702807
novel_miR_353	2.012015135	1.91736878	0.772541764	1.941755799	2.169363383	1.429622456
novel_miR_354	0.30954079	0.442469718	0.309016706	0.882616272	0	0.893514035
novel_miR_355	0.154770395	0.589959625	0.463525059	0.353046509	0.394429706	0.357405614
novel_miR_356	0.30954079	0.147489906	0	0	0.394429706	0
novel_miR_357	1.23816316	0.737449531	0.772541764	1.412186036	0.591644559	1.072216842
novel_miR_358	1.85724474	2.654818311	1.699591882	3.17741858	2.169363383	2.859244913
novel_miR_359	0	0.147489906	0	0.706093018	0.394429706	0
novel_miR_36	0.92862237	0.589959625	0.154508353	0.882616272	0.591644559	1.250919649
novel_miR_360	0.773851975	0.737449531	0.463525059	1.235662781	0.591644559	1.429622456
novel_miR_361	0.464311185	0.147489906	0	0.353046509	0.788859412	0.357405614
novel_miR_362	1.85724474	1.032429343	1.236066823	1.235662781	0.591644559	1.072216842
novel_miR_363	0	0	0	0.529569763	0	0.536108421
novel_miR_364	9.131453306	4.277207279	3.24467541	2.118279054	1.774933677	2.144433685
novel_miR_365	0.773851975	0.147489906	0.463525059	0.353046509	0.197214853	1.072216842
novel_miR_366	0	0	0	0.706093018	0.394429706	0
novel_miR_367	0.61908158	0.147489906	0	0.353046509	0	0.178702807
novel_miR_368	0.154770395	0.294979812	0.309016706	0.176523254	0.394429706	0.178702807
novel_miR_369	31.88270137	35.10259767	35.38241281	33.00984859	26.82122	28.77115193
novel_miR_37	1.23816316	1.327409155	1.08155847	1.059139527	0.788859412	0.893514035
novel_miR_370	1.54770395	1.622388968	1.390575176	1.235662781	1.97214853	2.144433685
novel_miR_371	1.083392765	0.294979812	0.618033412	0.353046509	0.394429706	0.178702807
novel_miR_372	0.92862237	1.032429343	0.463525059	1.58870929	0.788859412	0.536108421
novel_miR_373	0.154770395	0.147489906	0	0	0	0
novel_miR_374	0.464311185	0.147489906	0	0.176523254	0.394429706	0.357405614
novel_miR_375	2.940637505	1.622388968	2.16311694	0.529569763	1.577718824	2.323136492
novel_miR_376	0.464311185	1.032429343	1.545083529	0.706093018	0	0.714811228
novel_miR_377	0.773851975	0.442469718	0.927050117	0.706093018	0.197214853	0
novel_miR_378	0	0.589959625	0	0	0.394429706	0
novel_miR_379	0.154770395	0.294979812	0.618033412	1.059139527	0.986074265	1.429622456
novel_miR_38	1.23816316	1.327409155	1.08155847	1.059139527	0.788859412	0.893514035
novel_miR_380	2.631096715	1.179919249	1.390575176	1.235662781	1.183289118	1.965730878
novel_miR_381	0.30954079	0	0	0.529569763	0.197214853	0.178702807
novel_miR_382	1.083392765	0.737449531	0.772541764	1.059139527	0.788859412	0.893514035
novel_miR_383	0.154770395	0.147489906	0.154508353	0	0.197214853	0.178702807
novel_miR_384	0	0.147489906	0	0.706093018	0.591644559	0.893514035
novel_miR_385	0	0.147489906	0.309016706	0	0.394429706	0.357405614
novel_miR_386	0.30954079	0.737449531	0.618033412	0.353046509	0.394429706	0.893514035
novel_miR_387	95.80287452	87.75649416	83.43451055	91.61556907	78.68872633	88.27918668
novel_miR_388	0.154770395	0	0.309016706	0.353046509	0	0.357405614
novel_miR_389	0.154770395	0	0.309016706	0.353046509	0	0.357405614
novel_miR_39	1.85724474	1.032429343	1.236066823	1.58870929	0.394429706	0.893514035
novel_miR_390	0.30954079	0	0	0.882616272	0	0
novel_miR_391	0.30954079	0.294979812	0.309016706	0	0.394429706	0
novel_miR_392	0.154770395	0.737449531	0.309016706	0.353046509	0.197214853	0
novel_miR_393	0.92862237	0.442469718	0.463525059	0	0.591644559	0.893514035
novel_miR_394	1.083392765	0.442469718	0.772541764	0.353046509	0.394429706	1.608325263
novel_miR_395	0.154770395	0.589959625	0	0.176523254	0.394429706	0.357405614
novel_miR_396	0.773851975	0.589959625	0.618033412	0.176523254	0.788859412	0.178702807
novel_miR_397	1.23816316	1.032429343	0.618033412	0.353046509	0.591644559	1.965730878
novel_miR_398	0.92862237	1.032429343	0.154508353	0.706093018	1.183289118	0.714811228
novel_miR_399	0.464311185	0.589959625	0.463525059	0.353046509	0.394429706	0.536108421
novel_miR_4	0	0.294979812	0.309016706	0.706093018	0.788859412	0.714811228
novel_miR_40	0.464311185	0.147489906	0.154508353	0	0.591644559	0.536108421
novel_miR_400	1.702474345	1.032429343	0.463525059	1.059139527	0.788859412	1.072216842
novel_miR_401	0.773851975	0.589959625	0.154508353	0.529569763	1.183289118	0.536108421
novel_miR_402	0	0	0.309016706	0.529569763	0	0.357405614
novel_miR_403	0.61908158	0	0.618033412	0	0.591644559	0.178702807
novel_miR_404	9.905305282	5.309636622	4.171725528	7.943546451	3.747082206	7.505517896
novel_miR_405	0.773851975	1.032429343	0.463525059	0.353046509	0.394429706	0.893514035
novel_miR_406	5.571734221	4.129717372	2.935658705	5.295697634	4.141511912	3.574056141
novel_miR_407	5.262193431	4.572187091	4.635250586	8.120069706	7.494164413	9.292545966
novel_miR_408	0.154770395	0.147489906	0.618033412	0.176523254	0.394429706	0.178702807
novel_miR_409	0	0.294979812	0.154508353	0	0	0
novel_miR_41	0.773851975	0.147489906	0.309016706	0	0.197214853	0.357405614
novel_miR_410	0	0.294979812	0.309016706	0	0	0.178702807
novel_miR_411	0.464311185	0.294979812	0.154508353	0.176523254	0	0.357405614
novel_miR_412	0.61908158	0.147489906	0	0.882616272	0.394429706	0.536108421
novel_miR_413	8.202830936	4.719676997	3.24467541	3.706988344	5.32480103	3.03794772
novel_miR_414	0.154770395	0.294979812	0.772541764	0.353046509	0.197214853	0
novel_miR_415	4.178800666	3.83473756	0.927050117	5.648744143	6.113660442	3.752758948
novel_miR_416	0.30954079	0.294979812	0.618033412	0.353046509	0	0.178702807
novel_miR_417	2.940637505	2.064858686	1.699591882	3.530465089	5.32480103	3.574056141
novel_miR_418	0.464311185	0.294979812	0.154508353	0.882616272	0.591644559	0.357405614
novel_miR_419	0.61908158	0.737449531	0.618033412	0.353046509	0.197214853	0.178702807
novel_miR_42	2.16678553	1.179919249	0.927050117	0.529569763	4.338726765	1.072216842
novel_miR_420	2.012015135	0.737449531	0.618033412	1.412186036	7.099734707	2.144433685
novel_miR_421	0.92862237	0.737449531	0.772541764	1.235662781	0.986074265	0.714811228
novel_miR_422	0.154770395	0.294979812	0	0.176523254	0	0.357405614
novel_miR_423	4.643111851	2.802308217	0.927050117	4.413081362	6.705305001	5.182381404
novel_miR_424	0.92862237	0.737449531	1.08155847	1.059139527	1.577718824	1.250919649
novel_miR_425	0.61908158	0.147489906	0.154508353	0.176523254	0.986074265	0.357405614
novel_miR_426	0.464311185	0	0	0.176523254	0	0.357405614
novel_miR_427	0.30954079	0.589959625	0.154508353	0	0	0.178702807
novel_miR_428	0.61908158	0.294979812	0.309016706	0.176523254	0.197214853	0.357405614
novel_miR_429	0.154770395	0.147489906	0.309016706	0.353046509	0.394429706	0
novel_miR_43	2.631096715	2.949798123	2.317625293	0.706093018	3.155437647	3.216650527
novel_miR_430	0	0	0.618033412	1.412186036	1.380503971	1.429622456
novel_miR_431	1.23816316	0.737449531	0.927050117	1.412186036	0.394429706	0.714811228
novel_miR_432	0.30954079	0.294979812	0.154508353	0.882616272	0.197214853	0.357405614
novel_miR_433	0.154770395	0.294979812	0.772541764	0.706093018	0.394429706	0.357405614
novel_miR_434	1.083392765	0.589959625	2.008608587	2.294802308	1.380503971	0.714811228
novel_miR_435	2.16678553	2.507328405	1.08155847	2.824372071	1.97214853	3.216650527
novel_miR_436	0.464311185	0.294979812	1.236066823	1.235662781	0.591644559	0.178702807
novel_miR_437	36.37104283	21.97599602	16.53239376	35.6576974	37.47082206	31.45169404
novel_miR_438	0.773851975	0.589959625	0.309016706	0.353046509	0.591644559	0
novel_miR_439	427.4758311	224.6271271	200.551842	265.8440212	295.8222794	301.4716355
novel_miR_44	3.869259876	3.097288029	2.781150352	4.942651125	4.141511912	4.288867369
novel_miR_440	0.30954079	1.179919249	0.309016706	0.353046509	0.986074265	0.178702807
novel_miR_441	0.464311185	1.032429343	0.309016706	0.353046509	0.197214853	0.178702807
novel_miR_442	0.92862237	0.294979812	0.154508353	0.353046509	0.986074265	0.357405614
novel_miR_443	37.2996652	34.21765823	24.2578114	28.06719746	31.75159133	32.52391088
novel_miR_444	83.73078371	74.3349127	65.82055833	71.49191806	72.57506589	74.87647615
novel_miR_445	33.89471651	22.41846574	17.76846058	31.06809279	66.26419059	41.28034843
novel_miR_446	0.154770395	0.147489906	0.618033412	0.529569763	2.366578236	1.429622456
novel_miR_447	0.154770395	0	0	0.706093018	0.197214853	0
novel_miR_448	116.2325667	54.57126528	40.94471351	52.78045309	49.10649839	60.9376572
novel_miR_449	0.154770395	0.294979812	0	0.176523254	0.394429706	0.357405614
novel_miR_45	0	0.147489906	0	0	0.394429706	0.357405614
novel_miR_450	0	0.147489906	0.154508353	0.176523254	0	0
novel_miR_451	0.773851975	0.442469718	1.699591882	0.882616272	0.591644559	1.250919649
novel_miR_452	1.702474345	1.769878874	0.463525059	0.353046509	0.394429706	1.072216842
novel_miR_453	0.92862237	0.442469718	0.618033412	0.529569763	0.394429706	0.357405614
novel_miR_454	0.30954079	0	0.154508353	0.529569763	0.788859412	0.178702807
novel_miR_455	0.30954079	0.589959625	0.154508353	0.529569763	0.591644559	0.357405614
novel_miR_456	1.23816316	0.589959625	1.236066823	1.58870929	1.774933677	1.429622456
novel_miR_457	0.154770395	0.294979812	0	0.529569763	0	0.178702807
novel_miR_458	0.773851975	0.884939437	0.309016706	0.529569763	0.591644559	0.893514035
novel_miR_459	0.464311185	0.442469718	0	0.176523254	0.197214853	0
novel_miR_46	5.107423036	6.342065965	4.789758939	5.295697634	3.549867353	5.718489825
novel_miR_460	0	0	0.154508353	0.353046509	0.197214853	0.178702807
novel_miR_461	0.30954079	0.147489906	0.154508353	0.176523254	0.197214853	0.178702807
novel_miR_462	0	0	0.309016706	0	0	0.893514035
novel_miR_463	5.107423036	3.244777936	2.317625293	4.942651125	4.338726765	2.680542106
novel_miR_464	3.869259876	3.244777936	2.781150352	4.589604616	2.958222794	3.931461755
novel_miR_465	0.773851975	0.147489906	0	0.353046509	0.394429706	0.714811228
novel_miR_466	4.488341456	5.309636622	4.171725528	4.413081362	3.944297059	5.003678597
novel_miR_467	0.92862237	0.442469718	1.08155847	1.059139527	1.380503971	1.250919649
novel_miR_468	56.64596458	32.74275917	22.71272787	43.4247206	55.41737368	53.61084211
novel_miR_469	15.6318099	7.227005402	3.553692116	7.943546451	16.96047735	17.8702807
novel_miR_47	0.61908158	0.294979812	0.463525059	0.529569763	0	0.536108421
novel_miR_470	0.464311185	0	0	0	0.197214853	0.178702807
novel_miR_471	0.154770395	0.884939437	0.772541764	0.529569763	0	0.714811228
novel_miR_472	0	0	0	0.176523254	0	0
novel_miR_473	1.85724474	1.032429343	0.309016706	0.529569763	1.183289118	1.608325263
novel_miR_474	0.154770395	0.294979812	0	0.176523254	0.394429706	0.357405614
novel_miR_475	0.154770395	0.147489906	0.463525059	0.706093018	0.197214853	0.178702807
novel_miR_476	1.23816316	1.032429343	1.545083529	0.882616272	1.577718824	0.536108421
novel_miR_477	27.8586711	10.76676315	6.643859174	12.35662781	26.4267903	25.01839299
novel_miR_478	0.92862237	1.327409155	0.463525059	0.176523254	0.591644559	0
novel_miR_479	0.61908158	0	0.772541764	0.882616272	0	0.536108421
novel_miR_48	0.30954079	0.147489906	0	1.059139527	0.591644559	0.357405614
novel_miR_480	0.92862237	2.654818311	1.699591882	2.647848817	2.366578236	2.144433685
novel_miR_481	0.464311185	0.737449531	0.154508353	0.529569763	0.394429706	0.536108421
novel_miR_482	0.154770395	0.147489906	0	1.235662781	0.788859412	1.250919649
novel_miR_483	0.154770395	0.147489906	0	1.235662781	0.788859412	1.250919649
novel_miR_484	2.012015135	0.884939437	0.618033412	1.58870929	7.29694956	2.323136492
novel_miR_485	0.92862237	1.032429343	0.463525059	1.059139527	0.986074265	1.072216842
novel_miR_486	0.464311185	0.589959625	0.463525059	0.706093018	0.591644559	0.178702807
novel_miR_487	0	0	0.154508353	0	20.51034471	0
novel_miR_488	4.024030271	2.802308217	1.390575176	4.413081362	9.071883236	6.07589544
novel_miR_489	31.1088494	16.37137958	9.888534584	18.71146497	16.3688328	17.51287509
[truncated: 248 more rows]
