# Supplementary material for: Mesenchymal Stem Cells Alleviate Renal Fibrosis and Inhibit Autophagy via Exosome Transfer of miRNA-122a
Source: Stem Cells Int. 2022 Jul 7;2022:1981798. doi: 10.1155/2022/1981798 (PMC9289760; doi:10.1155/2022/1981798)
Supplement: Supplementary 6 — Table S5: differentially expressed miRNAs between the mesenchymal stem cell (MSC)+GW4869 and MSC-exo groups. [file 1981798.f6.txt]

#ID	GW4869-1	GW4869-2	GW4869-3	exo-1	exo-2	exo-3	GW4869-1_GW4869-2_GW4869-3_vs_exo-1_exo-2_exo-3.PValue	GW4869-1_GW4869-2_GW4869-3_vs_exo-1_exo-2_exo-3.log2FC	GW4869-1_GW4869-2_GW4869-3_vs_exo-1_exo-2_exo-3.regulated
hsa-miR-122-5p	0.464311185	1.032429343	2.008608587	70.07973202	49.50092809	0.357405614	1.47E-06	5.052374951	up
hsa-miR-1273a	0.30954079	0.294979812	0.154508353	0.529569763	1.183289118	0.893514035	0.021420446	1.693381088	up
hsa-miR-1343-3p	5.416963826	6.784535683	7.261892585	5.295697634	3.3526525	3.574056141	0.018740394	-0.655426068	down
hsa-miR-143-3p	23.21555925	24.0408547	30.43814552	28.24372071	49.50092809	66.65614703	0.001090912	0.903254722	up
hsa-miR-210-5p	23.67987044	24.0408547	22.24920281	16.24013941	10.45238721	18.76379474	0.001650165	-0.605226461	down
hsa-miR-3127-5p	2.321555925	1.91736878	2.317625293	1.235662781	1.183289118	0.714811228	0.019292664	-1.038911915	down
hsa-miR-3150a-5p	4.952652641	4.129717372	3.399183763	2.471325563	1.380503971	3.574056141	0.036835057	-0.713284174	down
hsa-miR-3164	1.702474345	1.91736878	1.854100235	1.235662781	0.986074265	0.536108421	0.049218848	-0.962472645	down
hsa-miR-3195	0.61908158	1.032429343	0.154508353	2.294802308	4.141511912	5.003678597	6.07E-08	2.627461493	up
hsa-miR-3196	0.154770395	0.294979812	0	2.647848817	2.366578236	3.03794772	9.30E-11	3.985461731	up
hsa-miR-320e	0.154770395	0.147489906	0	0.529569763	1.577718824	0.178702807	0.030967993	2.685565385	up
hsa-miR-33a-5p	4.797882246	3.539757748	4.171725528	7.590499942	5.916445589	9.113843159	0.000780512	0.873510618	up
hsa-miR-3611	2.321555925	1.032429343	1.390575176	0.882616272	0.394429706	0.536108421	0.021918729	-1.318909869	down
hsa-miR-3929	5.262193431	2.507328405	3.090167058	1.412186036	1.774933677	2.323136492	0.018049263	-0.944648938	down
hsa-miR-3936	0.92862237	0.442469718	0.772541764	0.353046509	0	0.178702807	0.022937885	-1.825413587	down
hsa-miR-411-3p	0.464311185	0	0	0.529569763	0.591644559	0.893514035	0.041591472	2.019926675	up
hsa-miR-4440	0.464311185	1.474899062	0.772541764	0.176523254	0.197214853	0.178702807	0.015158851	-2.177624448	down
hsa-miR-4454	1.54770395	1.032429343	0.772541764	3.17741858	6.508090148	3.574056141	2.80E-06	1.980996124	up
hsa-miR-4485-3p	1.083392765	0.442469718	0.309016706	1.412186036	1.183289118	1.429622456	0.040286983	1.135981412	up
hsa-miR-4665-5p	0.61908158	0.884939437	0.618033412	0.353046509	0	0	0.007513872	-2.338278801	down
hsa-miR-4698	0.773851975	0.147489906	0.309016706	0	0	0	0.025486164	-4.346525939	down
hsa-miR-4758-3p	0.773851975	1.91736878	1.08155847	0.529569763	0	0.178702807	0.001738365	-2.272153557	down
hsa-miR-487b-3p	0	0.147489906	0	0.353046509	0.394429706	0.536108421	0.039098552	2.663385439	up
hsa-miR-495-3p	0.61908158	0.442469718	0.618033412	1.58870929	1.183289118	1.608325263	0.018331134	1.375863934	up
hsa-miR-5000-5p	0.61908158	0.147489906	0.463525059	0	0	0	0.019065649	-4.352456024	down
hsa-miR-624-3p	0.464311185	0.737449531	0.618033412	1.235662781	1.380503971	1.78702807	0.031809207	1.256793574	up
hsa-miR-663a	0.30954079	0	0	1.235662781	0.591644559	1.072216842	0.000869642	3.044774648	up
hsa-miR-6780a-5p	0.154770395	0	0.154508353	0.706093018	0.394429706	0.536108421	0.038622415	2.238607839	up
hsa-miR-6836-3p	0	0.147489906	0.309016706	0.176523254	0.788859412	1.429622456	0.038921773	2.249343498	up
hsa-miR-6866-5p	0.61908158	1.474899062	1.390575176	2.471325563	2.169363383	2.323136492	0.027263359	0.994286549	up
hsa-miR-7114-5p	0.92862237	1.179919249	0.618033412	0.529569763	0	0.357405614	0.032301413	-1.501541815	down
hsa-miR-7704	9.905305282	5.162146716	4.944267292	28.24372071	17.94655162	20.55082281	1.10E-12	1.761550724	up
novel_miR_100	15.4770395	17.84627865	16.84141046	25.06630213	25.24350118	26.44801544	0.000142374	0.624804155	up
novel_miR_103	75.21841198	81.11944839	81.42590197	183.7607079	155.7997338	185.1361081	3.23E-18	1.15098489	up
novel_miR_104	0.773851975	0.737449531	0.618033412	0.176523254	0	0	0.00183628	-3.14338811	down
novel_miR_105	0.773851975	0.737449531	0.618033412	0.176523254	0	0	0.00183628	-3.14338811	down
novel_miR_128	0	0	0.154508353	0.706093018	0.788859412	0.536108421	0.00342611	3.291092344	up
novel_miR_142	0.61908158	0.589959625	0.463525059	0	0.197214853	0.178702807	0.038622415	-2.001446323	down
novel_miR_163	0.92862237	0.589959625	0.772541764	0.176523254	0	0.357405614	0.012756877	-1.9212689	down
novel_miR_173	0	0	0.154508353	0.176523254	0.394429706	1.250919649	0.022602781	3.145754952	up
novel_miR_186	0.154770395	0.147489906	0	0.353046509	0.591644559	0.714811228	0.038622415	2.238645795	up
novel_miR_194	48.75267443	29.64547114	20.24059423	40.24730202	67.84190942	56.29138422	0.003191865	0.780774783	up
novel_miR_201	0.61908158	0.737449531	0.927050117	0	0.197214853	0	0.000979852	-3.240175954	down
novel_miR_202	0.773851975	0.147489906	0.154508353	0.882616272	0.986074265	1.072216842	0.040147875	1.427688751	up
novel_miR_203	3.869259876	2.654818311	4.326233881	5.825267397	4.733156471	5.718489825	0.040233737	0.602238482	up
novel_miR_227	19.96538096	15.63393005	12.51517658	30.71504628	31.15994677	30.20077439	9.14E-09	0.957717662	up
novel_miR_236	1.392933555	0.294979812	0.309016706	1.059139527	1.97214853	2.144433685	0.014934909	1.380550125	up
novel_miR_250	0.154770395	0.294979812	0	1.412186036	0.591644559	0.178702807	0.023875236	2.13708148	up
novel_miR_251	1.083392765	0.737449531	0.772541764	0	0	0	3.07E-05	-5.401228494	down
novel_miR_270	0	0	0	0.882616272	0.197214853	0.178702807	0.030680341	4.423295891	up
novel_miR_287	1.23816316	0.884939437	0.772541764	0	0.591644559	0.357405614	0.04054724	-1.573878923	down
novel_miR_289	1.702474345	0.589959625	0.463525059	1.235662781	2.366578236	3.03794772	0.013103409	1.280873779	up
novel_miR_3	0.154770395	0.147489906	0	0.706093018	0.591644559	0.357405614	0.038622415	2.238637683	up
novel_miR_314	1.702474345	1.179919249	1.236066823	6.531360415	5.32480103	6.433301054	5.11E-11	2.155784007	up
novel_miR_319	0.154770395	0.442469718	0.154508353	1.941755799	1.577718824	1.78702807	1.44E-05	2.723581306	up
novel_miR_331	0	0.147489906	0	0.176523254	1.183289118	1.072216842	0.004634473	3.546126841	up
novel_miR_332	4.178800666	2.949798123	3.553692116	19.59408125	17.55212191	19.29990316	2.22E-29	2.414707424	up
novel_miR_347	11.60777963	5.457126528	5.716809056	12.88619758	12.81896544	11.79438527	0.00264291	0.747747554	up
novel_miR_351	7.583749356	3.392267842	2.935658705	1.412186036	2.366578236	1.608325263	0.001440548	-1.331190883	down
novel_miR_364	9.131453306	4.277207279	3.24467541	2.118279054	1.774933677	2.144433685	0.000341958	-1.415273431	down
novel_miR_379	0.154770395	0.294979812	0.618033412	1.059139527	0.986074265	1.429622456	0.00853107	1.666365533	up
novel_miR_384	0	0.147489906	0	0.706093018	0.591644559	0.893514035	0.00183628	3.413027288	up
novel_miR_4	0	0.294979812	0.309016706	0.706093018	0.788859412	0.714811228	0.04912244	1.769346907	up
novel_miR_407	5.262193431	4.572187091	4.635250586	8.120069706	7.494164413	9.292545966	0.000959425	0.799156924	up
novel_miR_415	4.178800666	3.83473756	0.927050117	5.648744143	6.113660442	3.752758948	0.031543391	0.818442022	up
novel_miR_417	2.940637505	2.064858686	1.699591882	3.530465089	5.32480103	3.574056141	0.008465927	0.89830614	up
novel_miR_420	2.012015135	0.737449531	0.618033412	1.412186036	7.099734707	2.144433685	0.005183621	1.690753942	up
novel_miR_423	4.643111851	2.802308217	0.927050117	4.413081362	6.705305001	5.182381404	0.009051707	0.990851096	up
novel_miR_430	0	0	0.618033412	1.412186036	1.380503971	1.429622456	0.000239383	2.685236124	up
novel_miR_445	33.89471651	22.41846574	17.76846058	31.06809279	66.26419059	41.28034843	0.000729528	0.94474958	up
novel_miR_446	0.154770395	0.147489906	0.618033412	0.529569763	2.366578236	1.429622456	0.003377375	2.165017546	up
novel_miR_478	0.92862237	1.327409155	0.463525059	0.176523254	0.591644559	0	0.046202503	-1.785600955	down
novel_miR_48	0.30954079	0.147489906	0	1.059139527	0.591644559	0.357405614	0.017960113	2.018663851	up
novel_miR_482	0.154770395	0.147489906	0	1.235662781	0.788859412	1.250919649	4.03E-05	3.212262018	up
novel_miR_483	0.154770395	0.147489906	0	1.235662781	0.788859412	1.250919649	4.03E-05	3.212262018	up
novel_miR_484	2.012015135	0.884939437	0.618033412	1.58870929	7.29694956	2.323136492	0.003732714	1.69922952	up
novel_miR_487	0	0	0.154508353	0	20.51034471	0	0.000280474	6.617481719	up
novel_miR_488	4.024030271	2.802308217	1.390575176	4.413081362	9.071883236	6.07589544	0.00031897	1.272595621	up
novel_miR_503	0.773851975	0.147489906	0.618033412	0	0.197214853	0	0.035371313	-2.671009806	down
novel_miR_533	0.61908158	0.589959625	0.154508353	3.17741858	5.127586177	2.859244913	6.52E-10	2.982296726	up
novel_miR_540	0.30954079	0.147489906	0	5.295697634	5.719230736	7.326815089	1.06E-22	5.165534623	up
novel_miR_551	26.31096715	26.54818311	23.63977799	78.55284824	67.25026486	75.76999019	3.41E-30	1.54821246	up
novel_miR_558	5.107423036	2.949798123	2.317625293	1.412186036	1.577718824	2.323136492	0.019094684	-0.928075657	down
novel_miR_56	5.107423036	2.949798123	2.317625293	1.412186036	1.577718824	2.323136492	0.019019765	-0.928090204	down
novel_miR_567	78.77813107	90.70629229	90.23287808	192.2338241	163.0966834	192.1055176	6.94E-15	1.083053561	up
novel_miR_57	0	0.442469718	0	0.882616272	0.591644559	1.250919649	0.002085294	2.452659861	up
novel_miR_588	0.464311185	0.442469718	0	0.706093018	1.183289118	1.250919649	0.009051131	1.72473526	up
novel_miR_594	0.30954079	0.589959625	0.154508353	0.529569763	10.0579575	0.714811228	0.000596929	3.39062655	up
novel_miR_603	0	0	0.154508353	0.353046509	0.197214853	0.893514035	0.035761643	2.835457776	up
novel_miR_612	0.773851975	0.737449531	0.618033412	3.530465089	1.774933677	3.931461755	4.06E-06	2.109519756	up
novel_miR_633	0	0	0	0.529569763	0.394429706	0.714811228	0.001956882	4.788079179	up
novel_miR_645	2.012015135	0.737449531	2.008608587	0.353046509	0.394429706	0.714811228	0.007724323	-1.634575025	down
novel_miR_663	0.92862237	0.589959625	0.154508353	0	0	0	0.004483787	-4.778967759	down
novel_miR_81	0.61908158	0.147489906	0.309016706	0	0	0	0.036513271	-4.16774698	down
novel_miR_82	0.154770395	0	0	0.706093018	0.394429706	0.178702807	0.048300145	2.66311145	up
novel_miR_85	20.27492175	10.32429343	12.97870164	55.25177865	49.69814295	57.72100668	4.26E-23	1.924604261	up
novel_miR_91	0	0	0	0.706093018	0.394429706	0.357405614	0.00391226	4.624666202	up
